# Supplementary material for: The Efficacy of Trastuzumab in Animal Models of Breast Cancer: A Systematic Review and Meta-Analysis
Source: PLoS One. 2016 Jul 27;11(7):e0158240. doi: 10.1371/journal.pone.0158240 (PMC4963137; doi:10.1371/journal.pone.0158240)
Supplement: S5 Table — (XLS) [file pone.0158240.s006.xls]

## Sheet: raw data
Pub ID	Outcome Measure	PublicationID	Group letter	User Defined 1	broad brca model	Treatment Groups per Control	Number in Control Group	Mean in Control Group	Number in Treatment Group	Mean in Treatment Group	Species ID	Peer Review Publication	Standard number of implanted cells	Blinded Assessment of Outcome	Sample Size Calculation	Compliance with Animal Welfare Regulations	Statement of Potential Conflicts of Interest	Reported number of animals	Reporting of exclusions	Random Allocation to Group	Disease Model Justification	Drug Action Justified	Consistent Implantation Site	Method of Quantification of Injury	Time of Administration (mins)	Strain	Year	User Defined 2	broad control	Comorbidity	HER status	Animal	Comorbidity	Number of Implanted Tumor Cells	TrueNoC	Total N	Quality score	Broad Route of Delivery	Local/Systemic	Dose	Grouped Dose	Surname	First Name	Name & Initial 2	FirstEntered	Time of Assessment (hrs)	Notes	type of tumour	Outcome Measure Text
88	Median Survival	17187	a	SKBR-3	SKBR-3	1	10	42	5	47	719	TRUE	TRUE	FALSE	FALSE	TRUE	TRUE	FALSE	TRUE	FALSE	FALSE	TRUE	FALSE	114		BALB/c nu/nu	2011	Saline	Vehicle	athymic	overexpressed, level unknown	Mouse	8		10	15	6	IV	Systemic	0.8	<50	Abbas	Nasir	Abbas, N	2014-04-14		Species: Balb/C nu/nu (NCR) mice age:8-15	Cell culture
93	Volume	17199	a	BT474	BT-474	1	6	897.67	6	192	1300	TRUE	TRUE	FALSE	FALSE	FALSE	FALSE	FALSE	FALSE	FALSE	TRUE	TRUE	FALSE	114	4	BALB/c athymic nude	2002	vehicle	Vehicle	athymic	overexpressed, level unknown	Mouse	8	10000000	6	12	4	IP	Systemic	120	101-500	Agus	David B.	Agus, D	2014-04-17	85	age:4-6	Cell culture	Rx since 65mm3 Rx 81days
93	Volume	17201	a	MCF-7	MCF-7	1	6	1458.33	6	1569.44	1300	TRUE	TRUE	FALSE	FALSE	FALSE	FALSE	FALSE	FALSE	FALSE	TRUE	TRUE	FALSE	114	12	BALB/c athymic nude	2002	vehicle	Vehicle	athymic	1+	Mouse	8	10000000	6	12	4	IP	Systemic	120	101-500	Agus	David B.	Agus, D	2014-04-17	41	age:4-6weeks	Cell culture	Rx since 65mm3 Rx 29days
117	Volume	17202	a	T47D HER2	T-47D	1	6	253.13	6	113.58	1293	TRUE	FALSE	FALSE	FALSE	TRUE	FALSE	FALSE	FALSE	FALSE	TRUE	TRUE	TRUE	114	15	BALB/c athymic (nu+/nu+)	2006	PBS	Vehicle	athymic	3+	Mouse	8		6	12	5	IP	Systemic	210	101-500	Anido	Judit	Anido, J	2014-04-17	40	age:6-8weeks	Cell culture	Rx 25days
117	Volume	17203	a	T47D HER2 deltaNar I	T-47D	1	6	268.27	6	254.21	1293	TRUE	FALSE	FALSE	FALSE	TRUE	FALSE	FALSE	FALSE	FALSE	TRUE	TRUE	TRUE	114	15	BALB/c athymic (nu+/nu+)	2006	PBS	Vehicle	athymic	1+	Mouse	8		6	12	5	IP	Systemic	210	101-500	Anido	Judit	Anido, J	2014-04-17	40	age:6-8weeks	Cell culture	Rx 25days
120	Volume	17204	a	(RAS/ERBB2)-expressing MCF10A	MCF10A	1	7	718.18	7	150	1294	TRUE	TRUE	FALSE	FALSE	FALSE	TRUE	FALSE	FALSE	TRUE	TRUE	TRUE	FALSE	114		Nude-beige (NIH-bg-nu-xidBR;NCI)	2010	vehicle	Vehicle	athymic	2+	Mouse	8	5000000	7	14	6	IP	Systemic	120	101-500	Arnal-Estape	Anna	Arnal-Estape, A	2014-04-17		age:4-6weeks	Cell culture	Rx since 100mm3 Rx 20days
120	Volume	17205	a	(RAS/ERBB2/F-LIP)-expressing MCF10A	MCF10A	1	7	704.55	7	436.36	1294	TRUE	TRUE	FALSE	FALSE	FALSE	TRUE	FALSE	FALSE	TRUE	TRUE	TRUE	FALSE	114		Nude-beige (NIH-bg-nu-xidBR;NCI)	2010	PBS	Vehicle	athymic	overexpressed, level unknown	Mouse	8	5000000	7	14	6	IP	Systemic	120	101-500	Arnal-Estape	Anna	Arnal-Estape, A	2014-04-17		age:4-6weeks	Cell culture	Rx since 100mm3 Rx 20days
146	Volume	17206	a	JIMT-1	JIMT-1	1	8	866.07	8	321.43	1295	TRUE	TRUE	FALSE	FALSE	FALSE	FALSE	FALSE	FALSE	FALSE	FALSE	TRUE	FALSE	114	0	SCID C.B-17 scid/scid	2008	saline	Vehicle	SCID	overexpressed, level unknown	Mouse	9	5000000	8	16	3	IP	Systemic	30	<50	Barok	Mark	Barok, M	2014-04-17	42		Cell culture	Rx 42days
147	Volume	17207	a	JIMT-1	JIMT-1	2	8	1971.15	4	1322.12	1295	TRUE	TRUE	FALSE	FALSE	FALSE	FALSE	FALSE	FALSE	FALSE	TRUE	TRUE	FALSE	114	0	SCID C.B-17 scid/scid	2007	saline	Vehicle	SCID	overexpressed, level unknown	Mouse	9	5000000	4	8	4	IP	Systemic	80	51-100	Barok	Mark	Barok, M	2014-04-17	98		Cell culture	Rx since 100-200mm3 Rx 98days
147	Volume	17207	b	JIMT-1	JIMT-1	2	8	1971.15	4	1225.96	1295	TRUE	TRUE	FALSE	FALSE	FALSE	FALSE	FALSE	FALSE	FALSE	TRUE	TRUE	FALSE	114	0	SCID C.B-17 scid/scid	2007	saline	Vehicle	SCID	overexpressed, level unknown	Mouse	9	5000000	4	8	4	IP	Systemic	50	<50	Barok	Mark	Barok, M	2014-04-17	98		Cell culture	Rx since 100-200mm3 Rx 98days
147	Volume	17207	a	JIMT-1	JIMT-1	1	8	1054.35	8	608.7	1295	TRUE	TRUE	FALSE	FALSE	FALSE	FALSE	FALSE	FALSE	FALSE	TRUE	TRUE	FALSE	114	9	SCID C.B-17 scid/scid	2007	saline	Vehicle	SCID	overexpressed, level unknown	Mouse	9	5000000	8	16	4	IP	Systemic	30	<50	Barok	Mark	Barok, M	2014-04-17	53		Cell culture	Rx since 100-200mm3 Rx 44days
147	Volume	17207	a	JIMT-1	JIMT-1	1	8	1050	8	116.67	1295	TRUE	TRUE	FALSE	FALSE	FALSE	FALSE	FALSE	FALSE	FALSE	TRUE	TRUE	FALSE	114	0	SCID C.B-17 scid/scid	2007	saline	Vehicle	SCID	overexpressed, level unknown	Mouse	9	5000000	8	16	4	IP	Systemic	30	<50	Barok	Mark	Barok, M	2014-04-17	98		Cell culture	Rx since 100-200mm3 Rx 98days
157	Volume	17208	a	BT474	BT-474	3	11	40000	8	5476	1296	TRUE	TRUE	FALSE	FALSE	FALSE	FALSE	FALSE	FALSE	FALSE	FALSE	TRUE	FALSE	114	7	BALB/c nude	1998	nonspecific rhu IgG MAb	Antibody	athymic	overexpressed, level unknown	Mouse	8	10000000	3.66667	11.6667	3	IP	Systemic	8	<50	Baselga	Jose	Baselga, J	2014-04-17	35	age:6-8weeks	Cell culture	Rx since 300mm3 Rx 28days
157	Volume	17208	b	BT474	BT-474	3	11	40000	10	2857	1296	TRUE	TRUE	FALSE	FALSE	FALSE	FALSE	FALSE	FALSE	FALSE	FALSE	TRUE	FALSE	114	7	BALB/c nude	1998	nonspecific rhu IgG MAb	Antibody	athymic	overexpressed, level unknown	Mouse	8	10000000	3.66667	13.6667	3	IP	Systemic	80	51-100	Baselga	Jose	Baselga, J	2014-04-17	35	age:6-8weeks	Cell culture	Rx since 300mm3 Rx 28days
157	Volume	17208	c	BT474	BT-474	3	11	40000	10	1429	1296	TRUE	TRUE	FALSE	FALSE	FALSE	FALSE	FALSE	FALSE	FALSE	FALSE	TRUE	FALSE	114	7	BALB/c nude	1998	nonspecific rhu IgG MAb	Antibody	athymic	overexpressed, level unknown	Mouse	8	10000000	3.66667	13.6667	3	IP	Systemic	240	101-500	Baselga	Jose	Baselga, J	2014-04-17	35	age:6-8weeks	Cell culture	Rx since 300mm3 Rx 28days
157	Volume	17208	a	BT474	BT-474	3	6	46299.2	6	9921.23	1296	TRUE	TRUE	FALSE	FALSE	FALSE	FALSE	FALSE	FALSE	FALSE	FALSE	TRUE	FALSE	114	10	BALB/c nude	1998	nonspecific rhu IgG MAb	Antibody	athymic	overexpressed, level unknown	Mouse	8	10000000	2	8	3	IP	Systemic	10	<50	Baselga	Jose	Baselga, J	2014-04-17	50	age:6-8weeks	Cell culture	Rx since 200mm3 Rx 40days
157	Volume	17208	b	BT474	BT-474	3	6	46299.2	6	23149.6	1296	TRUE	TRUE	FALSE	FALSE	FALSE	FALSE	FALSE	FALSE	FALSE	FALSE	TRUE	FALSE	114	10	BALB/c nude	1998	nonspecific rhu IgG MAb	Antibody	athymic	overexpressed, level unknown	Mouse	8	10000000	2	8	3	IP	Systemic	3	<50	Baselga	Jose	Baselga, J	2014-04-17	50	age:6-8weeks	Cell culture	Rx since 200mm3 Rx 40days
157	Volume	17208	c	BT474	BT-474	3	6	46299.2	6	31181.1	1296	TRUE	TRUE	FALSE	FALSE	FALSE	FALSE	FALSE	FALSE	FALSE	FALSE	TRUE	FALSE	114	10	BALB/c nude	1998	nonspecific rhu IgG MAb	Antibody	athymic	overexpressed, level unknown	Mouse	8	10000000	2	8	3	IP	Systemic	1	<50	Baselga	Jose	Baselga, J	2014-04-17	50	age:6-8weeks	Cell culture	Rx since 200mm3 Rx 40days
175	Volume	17209	a	HCC1954	HCC1954	1	5	147.94	5	154.82	1297	TRUE	TRUE	FALSE	FALSE	FALSE	TRUE	FALSE	FALSE	FALSE	TRUE	FALSE	TRUE	114	12	CB17 SCID-beige	2011	PBS	Vehicle	SCID	+-	Mouse	9	4000000	5	10	5	IP	Systemic	20	<50	Beyer	Ines	Beyer, I	2014-04-17	23		Cell culture	Rx 11days
203	Volume	17214	a	LTLT-Ca	LTLT-Ca	1	3	735.45	3	116.49	1300	TRUE	TRUE	FALSE	FALSE	TRUE	FALSE	FALSE	FALSE	FALSE	FALSE	TRUE	FALSE	114		BALB/c athymic nude	2007	no treatment	Untreated	ovarectomized, athymic	2+	Mouse	13	2500000	3	6	4	SubCut	Systemic	75	51-100	Brodie	Angela	Brodie, A	2014-04-17		age:4-6weeks	Cell culture	Rx since 300mm3 Rx 112days
219	Volume	17215	a	SKBR-3	SKBR-3	1	5	1408.55	5	1179.94	1326	TRUE	TRUE	FALSE	FALSE	FALSE	TRUE	FALSE	FALSE	TRUE	TRUE	TRUE	TRUE	114	42	SCID beige	2011	saline	Vehicle	SCID	3+	Mouse	9	2000000	5	10	7	IP	Systemic		Unknown	Capietto	Aude-Helene	Capietto, A	2014-04-17	75	age:8-10weeks	Cell culture	Rx since 40mm3 Rx 33days
219	Volume	17215	a	SKBR-3	SKBR-3	1	5	420.41	5	321.01	1326	TRUE	TRUE	FALSE	FALSE	FALSE	TRUE	FALSE	FALSE	TRUE	TRUE	TRUE	TRUE	114	56	SCID beige	2011	saline	Vehicle	SCID	3+	Mouse	9	2000000	5	10	7	IP	Systemic		Unknown	Capietto	Aude-Helene	Capietto, A	2014-04-17	80	age:8-10weeks	Cell culture	Rx since 150mm3 Rx 24days
233	Volume	17216	a	HR6	HR6	1	3	391.13	3	121.35	1304	TRUE	TRUE	FALSE	FALSE	FALSE	TRUE	FALSE	FALSE	TRUE	FALSE	TRUE	TRUE	114		Athymic	2013	vehicle	Vehicle	athymic	overexpressed, level unknown	Mouse	8	3000000	3	6	6	IP	Systemic	240	101-500	Chakrabarty	Anindita	Chakrabarty, A	2014-04-17		age:4-5weeks	Cell culture	Rx since 200mm3 Rx 28days
234	Volume	17217	a	BT474	BT-474	1	8	1459.15	8	268.09	1304	TRUE	TRUE	FALSE	FALSE	TRUE	TRUE	FALSE	TRUE	FALSE	FALSE	TRUE	TRUE	114		Athymic	2012	vehicle	Vehicle	athymic	overexpressed, level unknown	Mouse	8	3000000	8	16	7	IP	Systemic	240	101-500	Chakrabarty	Anindita	Chakrabarty, A	2014-04-17		age:6-7weeks	Cell culture	Rx since 200mm3 Rx 28days
237	Volume	17218	a	BT474-M1 with luciferase knockdown (shLuc)	BT-474	1	6	531.96	6	247.42	1309	TRUE	TRUE	FALSE	FALSE	FALSE	FALSE	FALSE	FALSE	FALSE	TRUE	TRUE	TRUE	114	0	Athymic nude	2012	vehicle control (IgG)	Antibody	athymic	overexpressed, level unknown	Mouse	8	8000000	6	12	5	IP	Systemic	15	<50	Chan	Chia-Hsin	Chan, C	2014-04-17	25		Cell culture	Rx since 200mm3 Rx 25days
237	Volume	17219	a	BT474-M1 cells with Skp2 knockdown (shSkp2)	BT-474	1	6	389.7	6	24.74	1309	TRUE	TRUE	FALSE	FALSE	FALSE	FALSE	FALSE	FALSE	FALSE	TRUE	TRUE	TRUE	114	0	Athymic nude	2012	vehicle control (IgG)	Antibody	athymic	overexpressed, level unknown	Mouse	8	8000000	6	12	5	IP	Systemic	15	<50	Chan	Chia-Hsin	Chan, C	2014-04-17	25		Cell culture	Rx since 200mm3 Rx 25days
251	Volume	17221	a	BT474	BT-474	1	6	273.21	6	32.14	1309	TRUE	TRUE	FALSE	FALSE	FALSE	TRUE	FALSE	FALSE	TRUE	FALSE	FALSE	TRUE	114	25	Athymic nude	2012	0.1% DMSO	Vehicle	athymic	3+	Mouse	8	10000000	6	12	5	IP	Systemic	12	<50	Lai	Hung-Wen	Lai, H	2014-04-17	53	age:4-6weeks	Cell culture	Rx since 50-100mm3 Rx 28days
260	Volume	17222	a	BT474	BT-474	1	4	115.96	9	100.68	1331	TRUE	TRUE	FALSE	FALSE	TRUE	FALSE	FALSE	FALSE	FALSE	FALSE	FALSE	FALSE	114		NCI nude	2002	no treatment	Untreated	none	overexpressed, level unknown	Mouse	8	3000000	4	13	3	IV	Systemic		Unknown	Cheung	Nai-Kong V.	Cheung, N	2014-04-17		age:6-8weeks	Cell culture	Rx 21days
264	Volume	17224	a	BT474	BT-474	1	10	813.56	10	290.25	1307	TRUE	TRUE	FALSE	FALSE	TRUE	TRUE	FALSE	FALSE	TRUE	TRUE	TRUE	TRUE	114	13	Athymic nu/nu	2009	no treatment	Untreated	athymic	3+	Mouse	8	10000000	10	20	8	IP	Systemic	120	101-500	Leow	Ching Ching	Leow, C	2014-04-23	26		Cell culture	Rx since 300mm3 Rx 13days
264	Volume	17225	a	JIMT1	JIMT-1	1	9	746.87	9	761.9	1307	TRUE	TRUE	FALSE	FALSE	TRUE	TRUE	FALSE	FALSE	TRUE	TRUE	TRUE	TRUE	114	13	Athymic nu/nu	2009	no treatment	Untreated	athymic	3+	Mouse	8	5000000	9	18	8	IP	Systemic	150	101-500	Leow	Ching Ching	Leow, C	2014-04-23	34		Cell culture	Rx since 250mm3 Rx 21days
264	Volume	17225	a	JIMT1	JIMT-1	1	9	525.18	9	416.63	1307	TRUE	TRUE	FALSE	FALSE	TRUE	TRUE	FALSE	FALSE	TRUE	TRUE	TRUE	TRUE	114	12	Athymic nu/nu	2009	no treatment	Untreated	athymic	3+	Mouse	8	5000000	9	18	8	IP	Systemic	150	101-500	Leow	Ching Ching	Leow, C	2014-04-23	32		Cell culture	Rx since 170mm3 Rx 20days
264	Volume	17225	a	JIMT1	JIMT-1	2	10	1058.14	10	1033.72	1307	TRUE	TRUE	FALSE	FALSE	TRUE	TRUE	FALSE	FALSE	TRUE	TRUE	TRUE	TRUE	114	12	Athymic nu/nu	2009	no treatment	Untreated	athymic	3+	Mouse	8	5000000	5	15	8	IP	Systemic	120	101-500	Leow	Ching Ching	Leow, C	2014-04-23	44		Cell culture	Rx since 250mm3 Rx 32days
264	Volume	17225	b	JIMT1	JIMT-1	2	10	1058.14	10	1117.83	1307	TRUE	TRUE	FALSE	FALSE	TRUE	TRUE	FALSE	FALSE	TRUE	TRUE	TRUE	TRUE	114	12	Athymic nu/nu	2009	no treatment	Untreated	athymic	3+	Mouse	8	5000000	5	15	8	IP	Systemic	40	<50	Leow	Ching Ching	Leow, C	2014-04-23	44		Cell culture	Rx since 250mm3 Rx 32days
266	Volume	17227	a	LCC6	LCC6	1	6	111.11	6	64.81	1325	TRUE	TRUE	FALSE	FALSE	FALSE	FALSE	FALSE	FALSE	FALSE	FALSE	FALSE	TRUE	114	18	RAG2-M	2007	saline	Vehicle	Rag2-M	overexpressed, level unknown	Mouse	15	5000000	6	12	3	IV	Systemic		Unknown	Chiu	Gigi N. C.	Chiu, G	2014-04-24		LCC6-HER2 Cell	Cell culture	Rx since 50mm3
275	Volume	17228	a	MCF-7Ca	MCF-7	1	3	957.75	3	2197.18	1300	TRUE	FALSE	FALSE	FALSE	FALSE	FALSE	FALSE	FALSE	FALSE	TRUE	FALSE	TRUE	114		BALB/c athymic nude	2011	unknown	Unknown	ovarectomized, athymic	1+	Mouse	13		3	6	3	Unknown	Unknown		Unknown	Chumsri	Saranya	Chumsri, S	2014-04-24			Cell culture	Rx 35days
281	Volume	17229	a	BT474	BT-474	1	12	953.11	12	17.14	1321	TRUE	TRUE	FALSE	FALSE	TRUE	FALSE	FALSE	TRUE	TRUE	TRUE	FALSE	TRUE	114	6	Immune-deficient (Ncr. nu/nu)	1999	saline	Vehicle	Immunocompromised	3+	Mouse	12	5000000	12	24	7	IP	Systemic	18	<50	Colbern	G. T,	Colbern, G	2014-04-24	44		Cell culture	Rx since 75mm3 Rx 38days
281	Volume	17229	a	BT474	BT-474	1	12	1425.98	12	502.72	1321	TRUE	TRUE	FALSE	FALSE	TRUE	FALSE	FALSE	TRUE	TRUE	TRUE	FALSE	TRUE	114	10	Immune-deficient (Ncr. nu/nu)	1999	saline	Vehicle	Immunocompromised	3+	Mouse	12	5000000	12	24	7	IP	Systemic	3	<50	Colbern	G. T,	Colbern, G	2014-04-24	49		Cell culture	Rx since 75mm3 Rx 39days
281	Volume	17230	a	MDA-MB-453	MDA-MB-453	1	12	930.93	12	9.28	1321	TRUE	TRUE	FALSE	FALSE	TRUE	FALSE	FALSE	TRUE	TRUE	TRUE	FALSE	TRUE	114	8	Immune-deficient (Ncr. nu/nu)	1999	saline	Vehicle	Immunocompromised	2+	Mouse	12	5000000	12	24	7	IP	Systemic	6	<50	Colbern	G. T,	Colbern, G	2014-04-24	33		Cell culture	Rx since 75mm3 Rx 25days
299	Median Survival	17231	b	MDA-MB-361	MDA-MB-361	1	6	84	6	96	1305	TRUE	TRUE	FALSE	FALSE	TRUE	FALSE	FALSE	FALSE	FALSE	TRUE	FALSE	TRUE	114	35	CD1 athymic	2010	saline	Vehicle	athymic	3+	Mouse	8	10000000	6	12	5	IP	Systemic	4	<50	Costantini	Danny L.	Costantini, D	2014-04-24	95		Cell culture	Rx since 50mm3 Rx 60days
299	Volume	17231	a	MDA-MB-361	MDA-MB-361	1	6	214.71	6	161.76	1305	TRUE	TRUE	FALSE	FALSE	TRUE	FALSE	FALSE	FALSE	FALSE	TRUE	FALSE	TRUE	114	35	CD1 athymic	2010	saline	Vehicle	athymic	3+	Mouse	8	10000000	6	12	5	IP	Systemic	4	<50	Costantini	Danny L.	Costantini, D	2014-04-24	95		Cell culture	Rx since 50mm3 Rx 60days
299	Volume	17232	a	MDA-MB-231	MDA-MB-231	1	6	184.77	6	188.83	1305	TRUE	TRUE	FALSE	FALSE	TRUE	FALSE	FALSE	FALSE	FALSE	TRUE	FALSE	TRUE	114	35	CD1 athymic	2010	saline	Vehicle	athymic	1+	Mouse	8	1000000	6	12	5	IP	Systemic	4	<50	Costantini	Danny L.	Costantini, D	2014-04-24	58		Cell culture	Rx since 50mm3 Rx 23days
312	Median Survival	17233	b	KPL-4	KPL-4	1	10	5.5	10	10	1312	TRUE	TRUE	FALSE	FALSE	FALSE	TRUE	FALSE	TRUE	TRUE	TRUE	TRUE	FALSE	114	7	BALB/cAnNCrlBR athymic (nu+/nu+)	2009		**	athymic	3+	Mouse	8	10000000	10	20	7	IP	Systemic	22.5	<50	Damiano	Vincenzo	Damiano, V	2014-04-24	63		Cell culture	Rx 56days
312	Volume	17233	a	KPL-4	KPL-4	1	10	2001.95	10	776.37	1312	TRUE	TRUE	FALSE	FALSE	FALSE	TRUE	FALSE	TRUE	TRUE	TRUE	TRUE	FALSE	114	7	BALB/cAnNCrlBR athymic (nu+/nu+)	2009	unknown	Unknown	athymic	3+	Mouse	8	10000000	10	20	7	IP	Systemic	22.5	<50	Damiano	Vincenzo	Damiano, V	2014-04-24	63		Cell culture	Rx 56days
312	Median Survival	17234	b	JIMT-1	JIMT-1	1	10	6	10	10.5	1312	TRUE	TRUE	FALSE	FALSE	FALSE	TRUE	FALSE	TRUE	TRUE	TRUE	TRUE	FALSE	114	7	BALB/cAnNCrlBR athymic (nu+/nu+)	2009		**	athymic	3+	Mouse	8	10000000	10	20	7	IP	Systemic	22.5	<50	Damiano	Vincenzo	Damiano, V	2014-04-24	63		Cell culture	Rx 56days
312	Volume	17234	a	JIMT-1	JIMT-1	1	10	2002.95	10	812.01	1312	TRUE	TRUE	FALSE	FALSE	FALSE	TRUE	FALSE	TRUE	TRUE	TRUE	TRUE	FALSE	114	7	BALB/cAnNCrlBR athymic (nu+/nu+)	2009	unknown	Unknown	athymic	3+	Mouse	8	10000000	10	20	7	IP	Systemic	22.5	<50	Damiano	Vincenzo	Damiano, V	2014-04-24	63		Cell culture	Rx 56days
403	Volume	17235	a	PyMT	PyMT	1	5	496.3	5	29.63	569	TRUE	FALSE	FALSE	FALSE	FALSE	TRUE	FALSE	FALSE	FALSE	TRUE	FALSE	FALSE	114	28	FVB/N	2012	no treatment	Untreated	FVB/n	overexpressed, level unknown	Mouse	14		5	10	3	IV	Systemic	2100	>1000	Foy	Kevin C.	Foy, K	2014-04-24	77	PyMT transgenic mouse model of human breast cancer	Oncomice	Rx 49days
408	Volume	17236	a	met2	met2	1	5	1680.69	6	292.7	1301	TRUE	TRUE	FALSE	FALSE	FALSE	TRUE	FALSE	FALSE	FALSE	TRUE	TRUE	TRUE	114	24	CB17 SCID	2009	saline	Vehicle	SCID	overexpressed, level unknown	Mouse	9	2000000	5	11	6	IP	Systemic	100	51-100	Francia	Giulio	Francia, G	2014-04-24	51		Cell culture	Rx since 250mm3 Rx 27days
408	Median Survival	17236	b	met2	met2	1	5	120	6	218.5	1301	TRUE	TRUE	FALSE	FALSE	FALSE	TRUE	FALSE	FALSE	FALSE	TRUE	TRUE	TRUE	114	24	CB17 SCID	2009	saline	Vehicle	SCID	overexpressed, level unknown	Mouse	9	2000000	5	11	6	IP	Systemic	100	51-100	Francia	Giulio	Francia, G	2014-04-24	51		Cell culture	Rx since 250mm3 Rx 27days
415	Volume	17237	a	KPL-4	KPL-4	1	8	501	8	415	719	TRUE	TRUE	FALSE	FALSE	TRUE	FALSE	FALSE	FALSE	TRUE	TRUE	TRUE	TRUE	114		BALB/c nu/nu	2002	control IgG	Antibody	athymic	overexpressed, level unknown	Mouse	8	8000000	8	16	7	IP	Systemic	52.5	51-100	Fujimoto-Ouchi	Kaori	Fujimoto-Ouchi, K	2014-04-24			Cell culture	Rx since 100-200mm3 Rx 36days
415	Volume	17238	a	BT474	BT-474	1	8	429.03	8	213.16	719	TRUE	TRUE	FALSE	FALSE	TRUE	FALSE	FALSE	FALSE	TRUE	TRUE	TRUE	TRUE	114		BALB/c nu/nu	2002	control IgG	Antibody	athymic	3+	Mouse	8	10000000	8	16	7	IP	Systemic	4.2	<50	Fujimoto-Ouchi	Kaori	Fujimoto-Ouchi, K	2014-04-24			Cell culture	Rx since 100-200mm3 Rx 53days
416	Volume	17239	a	KPL-4	KPL-4	1	8	635.07	16	549.76	719	TRUE	TRUE	FALSE	FALSE	FALSE	FALSE	FALSE	FALSE	TRUE	TRUE	TRUE	TRUE	114	47	BALB/c nu/nu	2010	control IgG	Antibody	athymic	overexpressed, level unknown	Mouse	8	5000000	8	24	6	IP	Systemic	90	51-100	Fujimoto-Ouchi	Kaori	Fujimoto-Ouchi, K	2014-04-24	69		Cell culture	Rx since 200-300mm3 Rx 22days
416	Volume	17239	a	KPL-4	KPL-4	1	8	1018.96	16	843.6	719	TRUE	TRUE	FALSE	FALSE	FALSE	FALSE	FALSE	FALSE	TRUE	TRUE	TRUE	TRUE	114	69	BALB/c nu/nu	2010	control IgG	Antibody	athymic	overexpressed, level unknown	Mouse	8	5000000	8	24	6	IP	Systemic	90	51-100	Fujimoto-Ouchi	Kaori	Fujimoto-Ouchi, K	2014-04-24	80		Cell culture	Rx since 200-300mm3 Rx 21days
435	Volume	17244	a	BT474	BT-474	1	8	8897.64	8	2230.97	1304	TRUE	TRUE	FALSE	FALSE	FALSE	TRUE	FALSE	TRUE	TRUE	TRUE	TRUE	TRUE	114		Athymic	2012	vehicle	Vehicle	athymic	3+	Mouse	8	5000000	8	16	8	IP	Systemic		Unknown	Garrett	Joan T.	Garrett, J	2014-04-24		age:4-6 weeks	Cell culture	Rx since 350mm3 Rx 28days
435	Volume	17245	a	HR6	HR6	1	7	1965.66	7	1107.16	1304	TRUE	TRUE	FALSE	FALSE	FALSE	TRUE	FALSE	TRUE	TRUE	TRUE	TRUE	TRUE	114		Athymic	2012	vehicle	Vehicle	athymic	overexpressed, level unknown	Mouse	8	5000000	7	14	8	IP	Systemic		Unknown	Garrett	Joan T.	Garrett, J	2014-04-24		age:4-6 weeks	Cell culture	Rx since 200mm3 Rx 21days
440	Volume	17249	a	MCF-7	MCF-7	1	5	236.36	5	198.86	1314	TRUE	TRUE	FALSE	FALSE	TRUE	TRUE	FALSE	FALSE	FALSE	TRUE	TRUE	TRUE	114		C57BL/6 nude	2008	saline	Vehicle	athymic	1+	Mouse	8	10000000	5	10	7	IP	Systemic	200	101-500	Gee	Michael S.	Gee, M	2014-04-24			Cell culture	Rx since 50-100mm3 Rx 14days
440	Volume	17251	a	SKBR-3	SKBR-3	1	5	161.36	5	27.27	1314	TRUE	TRUE	FALSE	FALSE	TRUE	TRUE	FALSE	FALSE	FALSE	TRUE	TRUE	TRUE	114		C57BL/6 nude	2008	saline	Vehicle	athymic	3+	Mouse	8	10000000	5	10	7	IP	Systemic	200	101-500	Gee	Michael S.	Gee, M	2014-04-24			Cell culture	Rx since 50-100mm3 Rx 14days
440	Volume	17253	a	BT474	BT-474	1	5	251.35	10	205.41	1314	TRUE	TRUE	FALSE	FALSE	TRUE	TRUE	FALSE	FALSE	FALSE	TRUE	TRUE	TRUE	114		C57BL/6 nude	2008	saline	Vehicle	athymic	3+	Mouse	8	10000000	5	15	7	IP	Systemic	10	<50	Gee	Michael S.	Gee, M	2014-04-24			Cell culture	Rx since 50-100mm3 Rx 14days
440	Volume	17253	a	BT474	BT-474	1	5	243.18	5	71.62	1314	TRUE	TRUE	FALSE	FALSE	TRUE	TRUE	FALSE	FALSE	FALSE	TRUE	TRUE	TRUE	114		C57BL/6 nude	2008	saline	Vehicle	athymic	3+	Mouse	8	10000000	5	10	7	IP	Systemic	200	101-500	Gee	Michael S.	Gee, M	2014-04-24			Cell culture	Rx since 50-100mm3 Rx 14days
441	Volume	17254	a	MCF-7	MCF-7	1	3	236.11	3	200.23	1315	TRUE	TRUE	FALSE	FALSE	TRUE	FALSE	FALSE	FALSE	FALSE	TRUE	TRUE	TRUE	114		C57BL/6J nude	2007	control IgG	Antibody	athymic	1+	Mouse	8	10000000	3	6	6	IP	Systemic	400	101-500	Gee	Michael S.	Gee, M	2014-04-24		age:6-8 weeks	Cell culture	Rx since 50-100mm3 Rx 14days
441	Volume	17255	a	BT474	BT-474	1	3	243.06	3	71.76	1315	TRUE	TRUE	FALSE	FALSE	TRUE	FALSE	FALSE	FALSE	FALSE	TRUE	TRUE	TRUE	114		C57BL/6J nude	2007	control IgG	Antibody	athymic	3+	Mouse	8	10000000	3	6	6	IP	Systemic	400	101-500	Gee	Michael S.	Gee, M	2014-04-24		age:6-8 weeks	Cell culture	Rx since 50-100mm3 Rx 14days
441	Volume	17256	b	SKBR-3	SKBR-3	2	3	162.04	3	27.78	1315	TRUE	TRUE	FALSE	FALSE	TRUE	FALSE	FALSE	FALSE	FALSE	TRUE	TRUE	TRUE	114		C57BL/6J nude	2007	control IgG	Antibody	athymic	3+	Mouse	8	10000000	1.5	4.5	6	IP	Systemic	400	101-500	Gee	Michael S.	Gee, M	2014-04-24		age:6-8 weeks	Cell culture	Rx since 50-100mm3 Rx 14days
441	Volume	17257	a	SKBR-3	SKBR-3	2	3	162.04	3	128.47	1315	TRUE	TRUE	FALSE	FALSE	TRUE	FALSE	FALSE	FALSE	FALSE	TRUE	TRUE	TRUE	114		C57BL/6J nude	2007	control IgG	Antibody	athymic	3+	Mouse	8	10000000	1.5	4.5	6	IP	Systemic	400	101-500	Gee	Michael S.	Gee, M	2014-04-24		age:6-8 weeks	Cell culture	Rx since 50-100mm3 Rx 14days
453	Volume	17260	a	BT474	BT-474	1	8	2328.57	8	607.14	1324	TRUE	TRUE	FALSE	FALSE	FALSE	TRUE	FALSE	FALSE	TRUE	FALSE	TRUE	TRUE	114	25	NMRI Nude	2010	vehicle	Vehicle	athymic	overexpressed, level unknown	Mouse	8	10000000	8	16	6	IP	Systemic	60	51-100	Gijsen	Merel	Gijsen, M	2014-04-28	56	sex: male	Cell culture	Rx since 200mm3 Rx 31days
500	Volume	17261	b	BT474	BT-474	2	8	911	6	278	1303	TRUE	TRUE	FALSE	FALSE	TRUE	TRUE	FALSE	TRUE	FALSE	TRUE	TRUE	TRUE	114	5	NCR nude	2013	saline	Vehicle	athymic	overexpressed, level unknown	Mouse	8	10000000	4	10	8	IV	Systemic	5.8	<50	Han	Han	Han, H	2014-04-28	35		Cell culture	Rx since 250mm3 Rx 30days
500	Volume	17261	a	BT474	BT-474	2	8	911	8	60	1303	TRUE	TRUE	FALSE	FALSE	TRUE	TRUE	FALSE	TRUE	FALSE	TRUE	TRUE	TRUE	114	5	NCR nude	2013	saline	Vehicle	athymic	overexpressed, level unknown	Mouse	8	10000000	4	12	8	IV	Systemic	11.8	<50	Han	Han	Han, H	2014-04-28	35		Cell culture	Rx since 250mm3 Rx 30days
520	Volume	17262	a	SKBR-3	SKBR-3	1	4	2093.02	5	2020.35	719	TRUE	TRUE	FALSE	FALSE	TRUE	TRUE	FALSE	TRUE	TRUE	TRUE	TRUE	TRUE	114		BALB/c nu/nu	2012	saline	Vehicle	athymic	overexpressed, level unknown	Mouse	8		4	9	9	IV	Systemic	20	<50	Heyerdahl	Helen	Heyerdahl, H	2014-04-29		age:8-19 weeks	Cell culture	Rx since 3.5-8.5mm in diameters Rx 37days
520	Volume	17262	b	SKBR-3	SKBR-3	1	4	2382.35	3	2661.76	719	TRUE	TRUE	FALSE	FALSE	TRUE	TRUE	FALSE	TRUE	TRUE	TRUE	TRUE	TRUE	114		BALB/c nu/nu	2012	saline	Vehicle	athymic	overexpressed, level unknown	Mouse	8		4	7	9	IV	Systemic	20	<50	Heyerdahl	Helen	Heyerdahl, H	2014-04-29		age:8-19 weeks	Cell culture	Rx since 3.5-8.5mm in diameters Rx 44days
551	Volume	17263	a	BT474	BT-474	1	10	885.32	11	332.41	1304	TRUE	TRUE	FALSE	FALSE	FALSE	TRUE	FALSE	FALSE	FALSE	TRUE	TRUE	TRUE	114	21	Athymic	2011	PBS	Vehicle	athymic	3+	Mouse	8	10000000	10	21	6	IV	Systemic	27	<50	Inoue	Satoshi	Inoue, S	2014-04-29	56		Cell culture	Rx since 120mm3 Rx 35days
555	Volume	17264	a	MCF-7 HER	MCF-7 HER	1	3	131.95	3	123.24	1195	TRUE	FALSE	FALSE	FALSE	FALSE	TRUE	FALSE	FALSE	FALSE	TRUE	TRUE	TRUE	114	28	NOD/SCID	2013	unknown	Unknown	SCID	+-	Mouse	9		3	6	5	IP	Systemic	60	51-100	Ithimakin	Suthinee	Ithimakin, S	2014-04-29	77		Cell culture	Rx since 300-400mm3, relative volume percentage Rx 49days
555	Volume	17265	a	BT474	BT-474	1	3	192.62	3	122.95	1195	TRUE	FALSE	FALSE	FALSE	FALSE	TRUE	FALSE	FALSE	FALSE	TRUE	TRUE	TRUE	114	28	NOD/SCID	2013	unknown	Unknown	SCID	3+	Mouse	9		3	6	5	IP	Systemic	60	51-100	Ithimakin	Suthinee	Ithimakin, S	2014-04-29	105		Cell culture	Rx since 300-400mm3, relative volume percentage Rx 77days
555	Volume	17266	a	ZR75-1	ZR75-1	1	3	201.59	3	187.3	1195	TRUE	FALSE	FALSE	FALSE	FALSE	TRUE	FALSE	FALSE	FALSE	TRUE	TRUE	TRUE	114	28	NOD/SCID	2013	unknown	Unknown	SCID	+-	Mouse	9		3	6	5	IP	Systemic	60	51-100	Ithimakin	Suthinee	Ithimakin, S	2014-04-29	91		Cell culture	Rx since 300-400mm3, relative volume percentage Rx 63days
569	Volume	17267	a	MCF-7-Her-18	MCF-7 HER	1	7	888.89	7	675	1306	TRUE	TRUE	FALSE	FALSE	FALSE	FALSE	FALSE	FALSE	TRUE	FALSE	TRUE	TRUE	114	21	CD1 athymic nu/nu	2006	PBS	Vehicle	athymic	3+	Mouse	8	8000000	7	14	5	IP	Systemic	21	<50	Jerome	Lori	Jerome, L	2014-04-29	43	age:6-8 weeks	Cell culture	Rx since 400mm3 Rx 22days
582	Volume	17268	a	BT474EEI	BT-474	1	3	1044.37	3	760.77	1313	TRUE	TRUE	FALSE	FALSE	TRUE	FALSE	FALSE	TRUE	TRUE	TRUE	TRUE	TRUE	114	11	beige nude XID	2010	vehicle	Vehicle	athymic XID	3+	Mouse	16	20000000	3	6	8	IV	Systemic	45	<50	Jumbe	Nelson L.	Jumbe, N	2014-04-29	59		Cell culture	Rx since 200mm3 Rx 48days
585	Volume	17269	a	MDA-MB-361	MDA-MB-361	1	3	980.71	3	734.01	1303	TRUE	TRUE	FALSE	FALSE	FALSE	FALSE	FALSE	TRUE	TRUE	TRUE	TRUE	TRUE	114		NCR nude	2009	vehicle	Vehicle	SCID	1+	Mouse	9		3	6	7	IP	Systemic	18	<50	Junttila	Teemu T.	Junttila, T	2014-04-29			Cell culture	Rx since 200-300mm3 Rx 41days
585	Volume	17270	a	BT474-M1	BT-474	1	3	1000	3	289.33	1328	TRUE	TRUE	FALSE	FALSE	FALSE	FALSE	FALSE	TRUE	TRUE	TRUE	TRUE	TRUE	114		SCID C.B-17/IcrHsd-Prkdc scid	2009	vehicle	Vehicle	SCID	overexpressed, level unknown	Mouse	9		3	6	7	IV	Systemic	120	101-500	Junttila	Teemu T.	Junttila, T	2014-04-29			Cell culture	Rx since 125mm3 Rx 29days
586	Volume	17271	a	a murine mammary tumor virus (MMTV) promoter	MMTV	1	10	818.87	10	686.79	1318	TRUE	TRUE	FALSE	FALSE	FALSE	TRUE	FALSE	FALSE	TRUE	TRUE	FALSE	TRUE	114		Fo5	2011	vehicle	Vehicle	athymic	overexpressed, level unknown	Mouse	8		10	20	6	IV	Systemic	15	<50	Junttila	Teemu T.	Junttila, T	2014-04-29			Induced tumour	Rx since 130-250mm3 Rx 7days
586	Volume	17272	a	MCF-neo/HER2	MCF-neo/HER2	1	10	1528.09	10	1330.34	1303	TRUE	TRUE	FALSE	FALSE	FALSE	TRUE	FALSE	FALSE	TRUE	TRUE	FALSE	TRUE	114		NCR nude	2011	vehicle	Vehicle	athymic	3+	Mouse	8	5000000	10	20	6	IV	Systemic	150	101-500	Junttila	Teemu T.	Junttila, T	2014-04-29			Cell culture	Rx since 130-250mm3 Rx 33days
587	Volume	17273	a	KPL-4	KPL-4	1	8	1173.91	8	76.09	708	TRUE	TRUE	FALSE	FALSE	FALSE	TRUE	FALSE	FALSE	TRUE	TRUE	TRUE	TRUE	114		SCID/beige	2010	vehicle	Vehicle	SCID	overexpressed, level unknown	Mouse	9	3000000	8	16	7	IP	Systemic	50	<50	Junttila	Teemu T.	Junttila, T	2014-04-29			Cell culture	Rx since 100-300mm3 Rx 18days
587	Volume	17274	a	KPL-4	KPL-4	2	9	571.88	9	265.63	1316	TRUE	TRUE	FALSE	FALSE	FALSE	TRUE	FALSE	FALSE	TRUE	TRUE	TRUE	TRUE	114		Fc gamma RI-/-Fc gamma RIII-/-RAG2-/-Tg	2010	vehicle	Vehicle	FCγRIIIa	overexpressed, level unknown	Mouse	17	3000000	4.5	13.5	7	IV	Systemic	3	<50	Junttila	Teemu T.	Junttila, T	2014-04-29			Cell culture	Rx since 100-300mm3 Rx 21days
587	Volume	17274	b	KPL-4	KPL-4	2	9	571.88	9	284.38	1316	TRUE	TRUE	FALSE	FALSE	FALSE	TRUE	FALSE	FALSE	TRUE	TRUE	TRUE	TRUE	114		Fc gamma RI-/-Fc gamma RIII-/-RAG2-/-Tg	2010	vehicle	Vehicle	FCγRIIIa	overexpressed, level unknown	Mouse	17	3000000	4.5	13.5	7	IV	Systemic	1	<50	Junttila	Teemu T.	Junttila, T	2014-04-29			Cell culture	Rx since 100-300mm3 Rx 21days
587	Volume	17275	a	MCF-7-neo/HER2	MCF-7 HER	1	10	1025.91	10	424.87	1316	TRUE	TRUE	FALSE	FALSE	FALSE	TRUE	FALSE	FALSE	TRUE	TRUE	TRUE	TRUE	114		Fc gamma RI-/-Fc gamma RIII-/-RAG2-/-Tg	2010	control AB	Antibody	FCγRIIIa	overexpressed, level unknown	Mouse	17	3000000	10	20	7	IV	Systemic	60	51-100	Junttila	Teemu T.	Junttila, T	2014-04-29			Cell culture	Rx since 100-300mm3 Rx 31days
632	Volume	17276	a	435.eB	435.eB	1	8	788.89	8	540.74	1320	TRUE	TRUE	FALSE	FALSE	FALSE	FALSE	FALSE	FALSE	FALSE	FALSE	TRUE	TRUE	114	7	ICR SCID	2003	control IgG	Antibody	SCID	overexpressed, level unknown	Mouse	9	1000000	8	16	4	IP	Systemic	3	<50	Klos	Kristine S.	Klos, K	2014-04-29	38		Cell culture	Rx 31days
638	Volume	17278	a	BT474.M1	BT-474	1	10	1347.72	10	511.2	1308	TRUE	TRUE	FALSE	FALSE	FALSE	TRUE	FALSE	FALSE	TRUE	TRUE	TRUE	TRUE	114	3	Athymic nu/nu Foxn1nu	2012	control IgG	Antibody	athymic	3+	Mouse	8	5000000	10	20	7	IP	Systemic	360	101-500	Kohrt	Holbrook E.	Kohrt, H	2014-04-29	41	age:5-6 weeks	Cell culture
638	Volume	17278	a	BT474.M1	BT-474	1	10	1497.03	10	1004.95	1308	TRUE	TRUE	FALSE	FALSE	FALSE	TRUE	FALSE	FALSE	TRUE	TRUE	TRUE	TRUE	114	3	Athymic nu/nu Foxn1nu	2012	control IgG	Antibody	athymic	3+	Mouse	8	5000000	10	20	7	IP	Systemic	240	101-500	Kohrt	Holbrook E.	Kohrt, H	2014-04-29	41	age:5-6 weeks	Cell culture	Rx 38days
638	Median Survival	17278	b	BT474.M1	BT-474	1	10	53	10	69	1308	TRUE	TRUE	FALSE	FALSE	FALSE	TRUE	FALSE	FALSE	TRUE	TRUE	TRUE	TRUE	114	3	Athymic nu/nu Foxn1nu	2012	control IgG	Antibody	athymic	3+	Mouse	8	5000000	10	20	7	IP	Systemic	360	101-500	Kohrt	Holbrook E.	Kohrt, H	2014-04-29	41	age:5-6 weeks	Cell culture	Rx 38days
638	Median Survival	17278	b	BT474.M1	BT-474	1	10	51	10	63	1308	TRUE	TRUE	FALSE	FALSE	FALSE	TRUE	FALSE	FALSE	TRUE	TRUE	TRUE	TRUE	114	3	Athymic nu/nu Foxn1nu	2012	control IgG	Antibody	athymic	3+	Mouse	8	5000000	10	20	7	IP	Systemic	240	101-500	Kohrt	Holbrook E.	Kohrt, H	2014-04-29	41	age:5-6 weeks	Cell culture	Rx 38days
638	Volume	17279	a	SU-258	SU-258	1	5	1292.31	5	869.23	410	TRUE	TRUE	FALSE	FALSE	FALSE	TRUE	FALSE	FALSE	TRUE	TRUE	TRUE	TRUE	114	40	SCID	2012	control IgG	Antibody	SCID	overexpressed, level unknown	Mouse	9	1000000	5	10	7	IP	Systemic	360	101-500	Kohrt	Holbrook E.	Kohrt, H	2014-04-29	60	age:5-6 weeks	Cell culture	Rx since 250mm3 Rx 20days
638	Median Survival	17279	b	SU-258	SU-258	1	5	73	5	81	410	TRUE	TRUE	FALSE	FALSE	FALSE	TRUE	FALSE	FALSE	TRUE	TRUE	TRUE	TRUE	114	40	SCID	2012	control IgG	Antibody	SCID	overexpressed, level unknown	Mouse	9	1000000	5	10	7	IP	Systemic	360	101-500	Kohrt	Holbrook E.	Kohrt, H	2014-04-29	60	age:5-6 weeks	Cell culture	Rx since 250mm3 Rx 20days
647	Volume	17280	a	BT474	BT-474	1	18	236.84	24	117.54	1309	TRUE	TRUE	FALSE	FALSE	FALSE	TRUE	FALSE	FALSE	FALSE	FALSE	TRUE	TRUE	114		Athymic nude	2012	saline	Vehicle	athymic	3+	Mouse	8	6000000	18	42	5	IP	Systemic	125	101-500	Kramer-Marek	Gabriela	Kramer-Marek, G	2014-04-29			Cell culture	Rx since 100-200mm3 Rx 14days
660	Volume	17281	a	BT474	BT-474	1	5	281.72	5	27.96	1309	TRUE	TRUE	FALSE	FALSE	TRUE	FALSE	FALSE	FALSE	TRUE	TRUE	TRUE	TRUE	114	21	Athymic nude	2009	no treatment	Untreated	athymic	overexpressed, level unknown	Mouse	8	1500000	5	10	7	IP	Systemic	70	51-100	Kute	Timothy E.	Kute, T	2014-04-29	65	number of implanted tumor cells:1-2*10E6	Cell culture	Rx since 50mm3 Rx 44days
660	Volume	17282	a	trastuzumab-resistant BT474	BT-474	1	5	193.55	5	36.56	1309	TRUE	TRUE	FALSE	FALSE	TRUE	FALSE	FALSE	FALSE	TRUE	TRUE	TRUE	TRUE	114	21	Athymic nude	2009	no treatment	Untreated	athymic	overexpressed, level unknown	Mouse	8	1500000	5	10	7	IP	Systemic	70	51-100	Kute	Timothy E.	Kute, T	2014-04-29	65	number of implanted tumor cells:1-2*10E6	Cell culture	Rx since 50mm3 Rx 44days
683	Volume	17283	a	BT474	BT-474	2	5	449.54	5	267.58	1317	TRUE	TRUE	FALSE	FALSE	FALSE	FALSE	FALSE	FALSE	FALSE	FALSE	TRUE	TRUE	114	17	nu/nu	2008	control IgG	Antibody	athymic	3+	Mouse	8	10000000	2.5	7.5	4	IP	Systemic	6	<50	Le	Xiao-Feng	Le, X	2014-04-30	47		Cell culture	Rx since 200-300mm3 Rx 30days
683	Volume	17283	b	BT474	BT-474	2	5	449.54	5	154.13	1317	TRUE	TRUE	FALSE	FALSE	FALSE	FALSE	FALSE	FALSE	FALSE	FALSE	TRUE	TRUE	114	17	nu/nu	2008	control IgG	Antibody	athymic	3+	Mouse	8	10000000	2.5	7.5	4	IP	Systemic	60	51-100	Le	Xiao-Feng	Le, X	2014-04-30	47		Cell culture	Rx since 200-300mm3 Rx 30days
688	Volume	17284	a	435.eB	435.eB	1	9	541.67	9	422.22	1320	TRUE	TRUE	FALSE	FALSE	FALSE	FALSE	FALSE	FALSE	FALSE	FALSE	FALSE	TRUE	114	7	ICR SCID	2002	rhu IgG monoclonal	Antibody	SCID	overexpressed, level unknown	Mouse	9	1000000	9	18	3	IP	Systemic	3	<50	Lee	Sangkyou	Lee, S	2014-04-30	41		Cell culture	Rx 34days
690	Volume	17285	a	MDA-MB-175	MDA-MB-175	1	3	536.84	3	706.58	1313	TRUE	TRUE	FALSE	FALSE	TRUE	TRUE	FALSE	FALSE	FALSE	TRUE	FALSE	TRUE	114		beige nude XID	2008	vehicle	Vehicle	athymic XID	1+	Mouse	16	20000000	3	6	6	IP	Systemic	5	<50	Lee-Hoeflich	Si Tuen	Lee-Hoeflich, S	2014-04-30		age:7-8 weeks	Cell culture	Rx since 100-200mm3 Rx 28days
690	Volume	17287	b	BR474m1	BT-474	2	3	1109.86	3	59.15	1313	TRUE	TRUE	FALSE	FALSE	TRUE	TRUE	FALSE	FALSE	FALSE	TRUE	FALSE	TRUE	114		beige nude XID	2008	vehicle	Vehicle	athymic XID	3+	Mouse	16	5000000	1.5	4.5	6	IP	Systemic	20	<50	Lee-Hoeflich	Si Tuen	Lee-Hoeflich, S	2014-05-01		age:7-8 weeks	Cell culture	Rx since 250-350mm3 Rx 53days
690	Volume	17287	a	BR474m1	BT-474	2	3	1109.86	3	64.79	1313	TRUE	TRUE	FALSE	FALSE	TRUE	TRUE	FALSE	FALSE	FALSE	TRUE	FALSE	TRUE	114		beige nude XID	2008	vehicle	Vehicle	athymic XID	3+	Mouse	16	5000000	1.5	4.5	6	IP	Systemic	20	<50	Lee-Hoeflich	Si Tuen	Lee-Hoeflich, S	2014-05-01		age:7-8 weeks	Cell culture	Rx since 250-350mm3 Rx 53days
694	Volume	17288	a	KPL-4	KPL-4	1	8	1048.69	8	142.91	1326	TRUE	TRUE	FALSE	FALSE	TRUE	TRUE	FALSE	TRUE	TRUE	TRUE	TRUE	TRUE	114		SCID beige	2008	PBS	Vehicle	athymic XID	3+	Mouse	16	3000000	8	16	9	IP	Systemic	30	<50	Phillips	Gail D. Lewis	Phillips, G	2014-05-01			Cell culture	Rx since 300mm3 Rx 14days
694	Volume	17291	a	BT474EEI	BT-474	1	10	1054.58	10	770.92	1323	TRUE	TRUE	FALSE	FALSE	TRUE	TRUE	FALSE	TRUE	TRUE	TRUE	TRUE	TRUE	114		naïve beige nude XID	2008	PBS	Vehicle	athymic XID	3+	Mouse	16	20000000	10	20	9	IV	Systemic	45	<50	Phillips	Gail D. Lewis	Phillips, G	2014-05-05			Cell culture	Rx since 200mm3 Rx 48days
694	Volume	17292	a	MMTV-HER2 Fo5 mammary tumor transplant	MMTV	1	8	1400	8	1212.5	1317	TRUE	TRUE	FALSE	FALSE	TRUE	TRUE	FALSE	TRUE	TRUE	TRUE	TRUE	TRUE	114		nu/nu	2008	PBS	Vehicle	athymic XID	3+	Mouse	16		8	16	9	IP	Systemic	15	<50	Phillips	Gail D. Lewis	Phillips, G	2014-05-05			Induced tumour	Rx since 160mm3 Rx 7days
701	Volume	17293	a	MDA453beta	MDA453beta	1	5	1229.86	5	149.29	1320	TRUE	TRUE	FALSE	FALSE	TRUE	FALSE	FALSE	FALSE	FALSE	TRUE	TRUE	TRUE	114	26	ICR SCID	2010	PBS	Vehicle	SCID	+-	Mouse	9	10000000	5	10	6	IP	Systemic	2000	>1000	Liang	Ke	Liang, K	2014-05-05	42	age:4-6weeks	Cell culture	Rx 16days
701	Volume	17294	a	MCF-7-HER18/Fluc-GFP cell	MCF-7 HER	1	10	638.82	10	7.06	1330	TRUE	TRUE	FALSE	FALSE	TRUE	FALSE	FALSE	FALSE	FALSE	TRUE	TRUE	TRUE	114	20	Swiss nude mice (nu/nu)	2010	PBS	Vehicle	athymic XID	1+	Mouse	16	10000000	10	20	6	IP	Systemic	2500	>1000	Liang	Ke	Liang, K	2014-05-05	38	age:4-6weeks	Cell culture	Rx 18days
711	Volume	17295	a	BT474	BT-474	1	7	1031.75	7	811.64	1306	TRUE	TRUE	FALSE	FALSE	TRUE	FALSE	FALSE	FALSE	FALSE	FALSE	TRUE	TRUE	114	60	CD1 athymic nu/nu	2006	vehicle	Vehicle	athymic	3+	Mouse	8	10000000	7	14	5	IP	Systemic	30	<50	Liu	Xiangdong	Liu, X	2014-05-05	95	age:7-8weeks	Cell culture	Rx since 200mm3 Rx 35days
722	Volume	17296	a	BT474.m1	BT-474	1	7	550.23	7	459.11	410	TRUE	TRUE	FALSE	FALSE	FALSE	FALSE	FALSE	FALSE	FALSE	FALSE	FALSE	TRUE	114	21	SCID	2007	20% DMSO	Vehicle	SCID	overexpressed, level unknown	Mouse	9	8000000	7	14	3	Unknown	Unknown	3	<50	Lu	Chien-Hsing	Lu, C	2014-05-05	42		Cell culture	Rx since 100-150mm3 Rx 21days
738	Volume	17297	a	MDA-MB-361	MDA-MB-361	1	6	74.06	6	30.39	1298	TRUE	TRUE	FALSE	FALSE	FALSE	TRUE	FALSE	FALSE	FALSE	TRUE	TRUE	TRUE	114	3	nude	2009	untreated	Untreated	athymic	3+	Mouse	8	1000000	6	12	6	IP	Systemic	32	<50	Magnifico	Alessandra	Magnifico, A	2014-05-05	34		Cell culture	Rx 31days
738	Volume	17298	a	MCF-7 HER	MCF-7 HER	1	6	135.1	6	107.08	1298	TRUE	TRUE	FALSE	FALSE	FALSE	TRUE	FALSE	FALSE	FALSE	TRUE	TRUE	TRUE	114	3	nude	2009	untreated	Untreated	athymic	1+	Mouse	8	1000000	6	12	6	IP	Systemic	32	<50	Magnifico	Alessandra	Magnifico, A	2014-05-05	34		Cell culture	Rx 31days
738	Volume	17299	a	ZR-75-1	ZR75-1	1	6	131.6	6	28.7	1298	TRUE	TRUE	FALSE	FALSE	FALSE	TRUE	FALSE	FALSE	FALSE	TRUE	TRUE	TRUE	114	3	nude	2009	untreated	Untreated	athymic	1+	Mouse	8	1000000	6	12	6	IP	Systemic	28	<50	Magnifico	Alessandra	Magnifico, A	2014-05-05	30		Cell culture	Rx 27days
754	Median Survival	17300	a	BT474	BT-474	1	16	24.5	16	42	1293	TRUE	TRUE	FALSE	FALSE	TRUE	FALSE	FALSE	FALSE	FALSE	TRUE	TRUE	TRUE	114	28	BALB/c athymic (nu+/nu+)	2013	PBS	Vehicle	ovarectomized, athymic	2+	Mouse	13	10000000	16	32	6	IP	Systemic	10	<50	Mason	Julie K.	Mason, J	2014-05-05	42	age:4-5weeks	Cell culture	Rx since 20.7mm3 Rx 14days
767	Volume	17301	a	MCF-7-Her-18	MCF-7 HER	1	3	486.16	3	227.71	1298	TRUE	TRUE	FALSE	FALSE	FALSE	FALSE	FALSE	FALSE	FALSE	FALSE	TRUE	TRUE	114		nude	2004	PBS	Vehicle	athymic	overexpressed, level unknown	Mouse	8	5000000	3	6	4	IP	Systemic	550	501-1000	McKenzie	Tamra	McKenzie, T	2014-05-05			Cell culture	Rx since 100mm3 Rx 20days
770	Volume	17302	a	MDA-MB-361	MDA-MB-361	1	7	237.3	7	79.1	1306	TRUE	TRUE	FALSE	FALSE	TRUE	FALSE	FALSE	FALSE	TRUE	TRUE	TRUE	TRUE	114		CD1 athymic nu/nu	2009	PBS	Vehicle	athymic	3+	Mouse	8	10000000	7	14	7	IP	Systemic	8	<50	McLarty	Kristin	McLarty, K	2014-05-05			Cell culture	Rx since 113mm3 Rx 16days
770	Volume	17303	a	MDA-MB-231	MDA-MB-231	1	7	1192.5	7	1170	1306	TRUE	TRUE	FALSE	FALSE	TRUE	FALSE	FALSE	FALSE	TRUE	TRUE	TRUE	TRUE	114		CD1 athymic nu/nu	2009	PBS	Vehicle	athymic	1+	Mouse	8	5000000	7	14	7	IP	Systemic	8	<50	McLarty	Kristin	McLarty, K	2014-05-05			Cell culture	Rx since 225mm3 Rx 16days
797	Volume	17304	e	MMTV/HER2 tumor	MMTV	1	9	1777.78	10	97.22	1336	TRUE	TRUE	FALSE	FALSE	FALSE	TRUE	FALSE	FALSE	TRUE	TRUE	TRUE	TRUE	114		syngeneic wild-type FVB	2009	PBS	Vehicle	FVB/n	overexpressed, level unknown	mouse	14		9	19	7	IP	Systemic	270	101-500	Miller	Todd W.	Miller, T	2014-05-05		age:5-7weeks	Induced tumour	Rx since 250mm3 Rx 31days
797	Volume	17304	a	MMTV/HER2 tumor	MMTV	1	10	2238.5	11	105.167	1336	TRUE	TRUE	FALSE	FALSE	FALSE	TRUE	FALSE	FALSE	TRUE	TRUE	TRUE	TRUE	114		syngeneic wild-type FVB	2009	PBS	Vehicle	FVB/n	overexpressed, level unknown	mouse	14		10	21	7	IP	Systemic	120	101-500	Miller	Todd W.	Miller, T	2014-05-05		age:5-7weeks	Induced tumour	Rx since 400mm3 Rx 20days
797	Volume	17304	c	MMTV/HER2 tumor	MMTV	1	7	782.61	8	68.48	1336	TRUE	TRUE	FALSE	FALSE	FALSE	TRUE	FALSE	FALSE	TRUE	TRUE	TRUE	TRUE	114		syngeneic wild-type FVB	2009	PBS	Vehicle	FVB/n	overexpressed, level unknown	mouse	14		7	15	7	IP	Systemic	120	101-500	Miller	Todd W.	Miller, T	2014-05-05		age:5-7weeks	Induced tumour	Rx since 400mm3 Rx 20days
797	Volume	17304	b	MMTV/HER2 tumor	MMTV	1	15	2166.04	10	1307.55	1336	TRUE	TRUE	FALSE	FALSE	FALSE	TRUE	FALSE	FALSE	TRUE	TRUE	TRUE	TRUE	114		syngeneic wild-type FVB	2009	PBS	Vehicle	FVB/n	overexpressed, level unknown	mouse	14		15	25	7	IP	Systemic	120	101-500	Miller	Todd W.	Miller, T	2014-05-05		age:5-7weeks	Induced tumour	Rx since 400mm3 Rx 20days
797	Volume	17304	d	MMTV/HER2 tumor	MMTV	1	10	2782.61	10	782.61	1336	TRUE	TRUE	FALSE	FALSE	FALSE	TRUE	FALSE	FALSE	TRUE	TRUE	TRUE	TRUE	114		syngeneic wild-type FVB	2009	PBS	Vehicle	FVB/n	overexpressed, level unknown	mouse	14		10	20	7	IP	Systemic	120	101-500	Miller	Todd W.	Miller, T	2014-05-05		age:5-7weeks	Induced tumour	Rx since 750mm3 Rx 14days
818	Volume	17305	a	BT474	BT-474	1	7	1200	8	130.91	1300	TRUE	TRUE	FALSE	FALSE	FALSE	FALSE	FALSE	FALSE	TRUE	FALSE	TRUE	TRUE	114		BALB/c athymic nude	2001	PBS	Vehicle	athymic	3+	Mouse	8	25000000	7	15	5	IP	Systemic	80	51-100	Moulder	Stacy L.	Moulder, S	2014-05-06			Cell culture	Rx since 200mm3 Rx 28days
866	Volume	17306	a	BT-474-GFP	BT-474	1	6	627.27	6	2.73	1300	TRUE	TRUE	FALSE	FALSE	TRUE	FALSE	FALSE	FALSE	TRUE	FALSE	TRUE	TRUE	114	7	BALB/c athymic nude	2011	PBS	Vehicle	athymic	3+	Mouse	8	9000000	6	12	6	IP	Systemic	90	51-100	Donovan	Norma O'	Donovan, N	2014-05-06	39		Cell culture	Rx 32days
871	Volume	17307	a	JIMT1	JIMT-1	1	5	1701.39	5	1406.25	1309	TRUE	TRUE	FALSE	FALSE	FALSE	TRUE	FALSE	FALSE	TRUE	TRUE	TRUE	TRUE	114		Athymic nude	2012	vehicle	Vehicle	athymic	1+	Mouse	8	5000000	5	10	7	IP	Systemic	40	<50	Oliveras-Ferraros	Cristina	Oliveras-Ferraros, C	2014-05-06	63	age:4-5weeks	Cell culture
871	Volume	17308	a	SLUG/SNAIL2 KD-JIMT1	JIMT-1	1	5	763.89	5	197.92	1309	TRUE	TRUE	FALSE	FALSE	FALSE	TRUE	FALSE	FALSE	TRUE	TRUE	TRUE	TRUE	114		Athymic nude	2012	vehicle	Vehicle	athymic	1+	Mouse	8	5000000	5	10	7	IP	Systemic	40	<50	Oliveras-Ferraros	Cristina	Oliveras-Ferraros, C	2014-05-06	63	age:4-5weeks	Cell culture
872	Volume	17309	a	BT474	BT-474	1	4	402.27	4	186.97	1293	TRUE	TRUE	FALSE	FALSE	FALSE	TRUE	FALSE	FALSE	TRUE	TRUE	TRUE	TRUE	114	43	BALB/c athymic (nu+/nu+)	2012	vehicle	Vehicle	athymic	overexpressed, level unknown	Mouse	8	7500000	4	8	7	IP	Systemic	60	51-100	Ono	Naomi	Ono, N	2014-05-06	57		Cell culture	Rx since 200-300mm3 Rx 14days
902	Volume	17655	b	HER-2/neu-transfected MCF-7 cells	MCF-7 HER	1	10	809.4	10	48.32	1306	TRUE	TRUE	FALSE	FALSE	FALSE	FALSE	FALSE	FALSE	FALSE	TRUE	TRUE	TRUE	114	12	CD1 athymic nu/nu	1999	control IgG	Antibody	athymic	3+	Mouse	8	10000000	10	20	5	IP	Systemic	60	51-100	Pegram	Mark	Pegram, M	2014-09-29	32	age:4-6weeks	Cell culture	Rx since 50-100mm3 Rx 20days
902	Volume	17655	c	HER-2/neu-transfected MCF-7 cells	MCF-7 HER	1	10	360.93	10	178.12	1306	TRUE	TRUE	FALSE	FALSE	FALSE	FALSE	FALSE	FALSE	FALSE	TRUE	TRUE	TRUE	114	12	CD1 athymic nu/nu	1999	control IgG	Antibody	athymic	3+	Mouse	8	10000000	10	20	5	IP	Systemic	16	<50	Pegram	Mark	Pegram, M	2014-09-29	33	age:4-6weeks	Cell culture	Rx since 50-100mm3 Rx 21days
902	Volume	17655		HER-2/neu-transfected MCF-7 cells	MCF-7 HER	1	10	546.51	10	41.86	1306	TRUE	TRUE	FALSE	FALSE	FALSE	FALSE	FALSE	FALSE	FALSE	TRUE	TRUE	TRUE	114	12	CD1 athymic nu/nu	1999	control IgG	Antibody	athymic	3+	Mouse	8	10000000	10	20	5	IP	Systemic	30	<50	Pegram	Mark	Pegram, M	2014-09-29	33	age:4-6weeks	Cell culture	Rx since 50-100mm3 Rx 21days
902	Volume	17655	a	HER-2/neu-transfected MCF-7 cells	MCF-7 HER	1	10	658.46	10	150.77	1306	TRUE	TRUE	FALSE	FALSE	FALSE	FALSE	FALSE	FALSE	FALSE	TRUE	TRUE	TRUE	114	12	CD1 athymic nu/nu	1999	control IgG	Antibody	athymic	3+	Mouse	8	10000000	10	20	5	IP	Systemic	30	<50	Pegram	Mark	Pegram, M	2014-09-29	35	age:4-6weeks	Cell culture	Rx since 50-100mm3 Rx 23days
950	Volume	17310	a	murine mammary carcinoma cells	murine mammary carcinoma cells	1	10	2031.25	10	1804.44	255	TRUE	TRUE	FALSE	FALSE	FALSE	FALSE	FALSE	TRUE	TRUE	FALSE	FALSE	TRUE	114		Balb/c	2012	PBS	Vehicle	none	+-	Mouse	2		10	20	5	IV	Systemic	30	<50	Rasaneh	Samira	Rasaneh, S	2014-05-06		age:8-10weeks Number of Implanted Tumor Cells:1*10^12	Cell culture	Rx since 40-60mm3 Rx 45days
962	Volume	17311	a	MMTV/HER2 mammary tumors	MMTV	1	10	14803.1	10	14330.7	1319	TRUE	TRUE	FALSE	FALSE	TRUE	FALSE	FALSE	FALSE	TRUE	TRUE	TRUE	TRUE	114		FVB transgenic	2004	untreated	Untreated	none	overexpressed, level unknown	Mouse	2		10	20	7	IP	Systemic	60	51-100	Reyzer	Michelle L.	Reyzer, M	2014-05-06			Induced tumour	Rx since 500mm3 Rx 21days
962	Volume	17311	a	MMTV/HER2 mammary tumors	MMTV	1	3	1848.91	3	16.69	1319	TRUE	TRUE	FALSE	FALSE	TRUE	FALSE	FALSE	FALSE	TRUE	TRUE	TRUE	TRUE	114	24	FVB transgenic	2004	untreated	Untreated	none	overexpressed, level unknown	Mouse	2		3	6	7	IP	Systemic	180	101-500	Reyzer	Michelle L.	Reyzer, M	2014-05-06	42		Induced tumour	Rx since 100mm3 Rx 18days
970	Volume	17312	a	trastuzumab-resistant BT-474 cells	BT-474	1	8	3375	8	4355.77	1300	TRUE	TRUE	FALSE	FALSE	FALSE	FALSE	TRUE	FALSE	FALSE	FALSE	FALSE	TRUE	114		BALB/c athymic nude	2004	vehicle	Vehicle	athymic	overexpressed, level unknown	Mouse	8	25000000	8	16	4	IP	Systemic	50	<50	Ritter	C.A,	Ritter, C	2014-05-06			Cell culture	Rx since 200mm3 Rx 37days
971	Volume	17313	a	trastuzumab-resistant BT-474 cells	BT-474	1	8	3382.76	8	4365.52	1300	TRUE	TRUE	FALSE	FALSE	FALSE	FALSE	FALSE	FALSE	TRUE	FALSE	TRUE	TRUE	114		BALB/c athymic nude	2007	untreated	Untreated	athymic	3+	Mouse	8	20000000	8	16	5	IP	Systemic	200	101-500	Ritter	Christoph A.	Ritter, C	2014-05-06			Cell culture	Rx since 500mm3 Rx 37days
980	Volume	17314	a	Unknown (oncomice)	Unknown	1	11	273	4	175	569	TRUE	FALSE	FALSE	FALSE	TRUE	FALSE	FALSE	FALSE	FALSE	FALSE	TRUE	TRUE	114		FVB/N	2004	saline	Vehicle	FVB/n	3+	Mouse	14		11	15	4	IP	Systemic	60	51-100	Rodrigues	L. M.	Rodrigues, L	2014-05-06		oncomice	Unknown	ralative tumour volume Rx 24days
999	Volume	17315	b	LTLT-Ca	LTLT-Ca	4	10	653.52	10	78.87	1300	TRUE	TRUE	FALSE	FALSE	TRUE	TRUE	FALSE	FALSE	FALSE	TRUE	TRUE	TRUE	114		BALB/c athymic nude	2009	untreated	Untreated	ovarectomized, athymic	1+	Mouse	13	25000000	2.5	12.5	7	IP	Systemic	110	101-500	Sabnis	Gauri	Sabnis, G	2014-05-06		age:4-6weeks	Cell culture	Rx since 300mm3 Rx 84days
999	Volume	17315	a	LTLT-Ca	LTLT-Ca	4	10	653.52	10	192.96	1300	TRUE	TRUE	FALSE	FALSE	TRUE	TRUE	FALSE	FALSE	FALSE	TRUE	TRUE	TRUE	114		BALB/c athymic nude	2009	untreated	Untreated	ovarectomized, athymic	1+	Mouse	13	25000000	2.5	12.5	7	IP	Systemic	220	101-500	Sabnis	Gauri	Sabnis, G	2014-05-06		age:4-6weeks	Cell culture	Rx since 300mm3 Rx 84days
999	Volume	17315	d	LTLT-Ca	LTLT-Ca	4	10	653.52	10	39.44	1300	TRUE	TRUE	FALSE	FALSE	TRUE	TRUE	FALSE	FALSE	FALSE	TRUE	TRUE	TRUE	114		BALB/c athymic nude	2009	untreated	Untreated	ovarectomized, athymic	1+	Mouse	13	25000000	2.5	12.5	7	IP	Systemic	55	51-100	Sabnis	Gauri	Sabnis, G	2014-05-06		age:4-6weeks	Cell culture	Rx since 300mm3 Rx 84days
999	Volume	17315	c	LTLT-Ca	LTLT-Ca	4	10	653.52	10	95.77	1300	TRUE	TRUE	FALSE	FALSE	TRUE	TRUE	FALSE	FALSE	FALSE	TRUE	TRUE	TRUE	114		BALB/c athymic nude	2009	untreated	Untreated	ovarectomized, athymic	1+	Mouse	13	25000000	2.5	12.5	7	IP	Systemic	22	<50	Sabnis	Gauri	Sabnis, G	2014-05-06		age:4-6weeks	Cell culture	Rx since 300mm3 Rx 84days
1014	Volume	17316	a	MCF-7 HER	MCF-7 HER	1	8	573.82	8	255.36	1293	TRUE	TRUE	FALSE	FALSE	TRUE	FALSE	FALSE	FALSE	FALSE	TRUE	TRUE	TRUE	114	20	BALB/c athymic (nu+/nu+)	2007	PBS	Vehicle	athymic	1+	Mouse	8	15000000	8	16	6	IP	Systemic	180	101-500	Scaltriti	Maurizio	Scaltriti, M	2014-05-06	58	age:6-8weeks	Cell culture	Rx since 150mm3 Rx 38days
1014	Volume	17317	a	MCF-7 cells stably expressing truncted p95HER2	MCF-7 HER	1	8	403.36	8	392.02	1293	TRUE	TRUE	FALSE	FALSE	TRUE	FALSE	FALSE	FALSE	FALSE	TRUE	TRUE	TRUE	114	20	BALB/c athymic (nu+/nu+)	2007	PBS	Vehicle	athymic	3+	Mouse	8	15000000	8	16	6	IP	Systemic	180	101-500	Scaltriti	Maurizio	Scaltriti, M	2014-05-06	58	age:6-8weeks	Cell culture	Rx since 150mm3 Rx 38days
1019	Volume	17318	a	KPL-4	KPL-4	1	10	432.15	10	287.7	410	TRUE	TRUE	FALSE	FALSE	FALSE	TRUE	FALSE	FALSE	FALSE	TRUE	TRUE	TRUE	114	20	SCID	2009	vehicle	Vehicle	SCID	overexpressed, level unknown	Mouse	9	3000000	10	20	6	IP	Systemic	60	51-100	Scheuer	Werner	Scheuer, W	2014-05-07	37		Cell culture	Rx since 100mm3 Rx 17days
1026	Volume	17319	a	T-47D	T-47D	1	3	345.1	3	187.45	1310	TRUE	TRUE	FALSE	FALSE	FALSE	FALSE	FALSE	FALSE	FALSE	TRUE	TRUE	TRUE	114	7	Athymic nude (nu/nu)	2008	PBS	Vehicle	athymic	+-	Mouse	8	7000000	3	6	5	IP	Systemic	120	101-500	Scotti	Michele L.	Scotti, M	2014-05-07	52	age:6-8weeks	Cell culture	Rx 45days
1026	Volume	17320	a	BT474	BT-474	1	3	251.79	3	97.62	1310	TRUE	TRUE	FALSE	FALSE	FALSE	FALSE	FALSE	FALSE	FALSE	TRUE	TRUE	TRUE	114	7	Athymic nude (nu/nu)	2008	PBS	Vehicle	athymic	3+	Mouse	8	7000000	3	6	5	IP	Systemic	120	101-500	Scotti	Michele L.	Scotti, M	2014-05-07	52	age:6-8weeks	Cell culture	Rx 45days
1030	Volume	17322	a	BT474	BT-474	1	6	291.22	6	112.91	1296	TRUE	TRUE	FALSE	FALSE	FALSE	TRUE	FALSE	FALSE	TRUE	FALSE	TRUE	TRUE	114	14	BALB/c nude	2010	PBS	Vehicle	athymic	3+	Mouse	8	10000000	6	12	6	IP	Systemic	4800	>1000	Seoane	Samuel	Seoane, S	2014-05-09	42		Cell culture	95%CI Rx 28days
1050	Volume	17323	a	BT474	BT-474	1	3	1305.63	3	232.29	1296	TRUE	TRUE	FALSE	FALSE	FALSE	TRUE	TRUE	TRUE	FALSE	TRUE	TRUE	TRUE	114		BALB/c nude	2011	saline	Vehicle	athymic	3+	Mouse	8	5000000	3	6	8	IV	Systemic	160	101-500	Shen	Guodong	Shen, G	2014-05-09		age:4-5weeks	Cell culture	Rx 28days
1069	Volume	17324	a	MDA-MB-453	MDA-MB-453	1	7	62.13	7	21.35	410	TRUE	TRUE	FALSE	FALSE	TRUE	TRUE	FALSE	FALSE	FALSE	FALSE	TRUE	TRUE	114		SCID	2013	PBS	Vehicle	SCID	overexpressed, level unknown	Mouse	9	2000000	7	14	6	IP	Systemic	6	<50	Smith	Tim A. D.	Smith, T	2014-05-09			Cell culture	Rx since 50mm3 Rx 13days
1078	Volume	17325	a	BT474	BT-474	1	5	997.36	5	321.9	410	TRUE	TRUE	FALSE	FALSE	FALSE	FALSE	TRUE	FALSE	FALSE	FALSE	TRUE	FALSE	114	70	SCID	2002	saline	Vehicle	SCID	overexpressed, level unknown	Mouse	9	4000000	5	10	4	IP	Systemic	45	<50	Spiridon	Camelia I.	Spiridon, C	2014-05-09	114	mice are preirradiated 150cGy	Cell culture	Rx since 400mm3 Rx 44days
1078	Median Survival	17325	b	BT474	BT-474	1	5	32	5	44	410	TRUE	TRUE	FALSE	FALSE	FALSE	FALSE	TRUE	FALSE	FALSE	FALSE	TRUE	FALSE	114	70	SCID	2002	saline	Vehicle	SCID	overexpressed, level unknown	Mouse	9	4000000	5	10	4	IP	Systemic	45	<50	Spiridon	Camelia I.	Spiridon, C	2014-05-09	114	mice are preirradiated 150cGy	Cell culture	Rx since 400mm3 Rx 44days
1171	Volume	17326	a	BT474	BT-474	1	5	944.78	5	188.06	1300	TRUE	TRUE	FALSE	FALSE	FALSE	FALSE	FALSE	FALSE	FALSE	FALSE	TRUE	TRUE	114	10	BALB/c athymic nude	2005	PBS	Vehicle	ovarectomized, athymic	1+	Mouse	13	25000000	5	10	4	IP	Systemic	3.9	<50	Wang	Chun-Xia	Wang, C	2014-05-09	58	age:6-8weeks	Cell culture	Rx 48days
1179	Volume	17327	a	MCF-7 I4 line	MCF-7 HER	1	5	897.39	5	695.65	1292	TRUE	TRUE	FALSE	FALSE	FALSE	FALSE	FALSE	FALSE	TRUE	TRUE	TRUE	TRUE	114	7	BALB/c athymic	2007	PBS	Vehicle	athymic	overexpressed, level unknown	Mouse	8	2000000	5	10	6	Unknown	Unknown	60	51-100	Wang	Lu-Hai	Wang, L	2014-05-09	30		Cell culture	Rx 23days Rx intratumoural
1179	Volume	17328	a	MMTV erbB2	MMTV erbB2	1	10	2359.38	10	1468.75	1302	TRUE	TRUE	FALSE	FALSE	FALSE	FALSE	FALSE	FALSE	TRUE	TRUE	TRUE	TRUE	114	140	FVB/N-TGN (CMMTVneu)	2007	PBS	Vehicle	athymic	overexpressed, level unknown	Mouse	8		10	20	6	IP	Systemic	64	51-100	Wang	Lu-Hai	Wang, L	2014-05-09	280	tumor harboring ErbB2 under a MMRV LTR control	Induced tumour with oncogene	Rx 140days
1182	Volume	17329	a	BT474	BT-474	1	10	1015.23	10	530.46	1296	TRUE	TRUE	FALSE	FALSE	FALSE	TRUE	FALSE	FALSE	TRUE	TRUE	TRUE	TRUE	114		BALB/c nude	2012	control IgG	Antibody	athymic	overexpressed, level unknown	Mouse	8	10000000	10	20	7	IV	Systemic	36	<50	Wang	Shuhui	Wang, S	2014-05-09			Cell culture	Rx 100mm3 Rx 44days
1182	Median Survival	17329	b	BT474	BT-474	1	10	51.5	10	72	1296	TRUE	TRUE	FALSE	FALSE	FALSE	TRUE	FALSE	FALSE	TRUE	TRUE	TRUE	TRUE	114		BALB/c nude	2012	control IgG	Antibody	athymic	overexpressed, level unknown	Mouse	8	10000000	10	20	7	IV	Systemic	36	<50	Wang	Shuhui	Wang, S	2014-05-09			Cell culture	Rx 100mm3 Rx 44days
1188	Volume	17330	a	LCC6	LCC6	4	4	401.29	4	123.71	1327	TRUE	TRUE	FALSE	FALSE	TRUE	FALSE	FALSE	FALSE	FALSE	TRUE	TRUE	FALSE	114	17	SCID Rag 2M	2004	saline	Vehicle	SCID Rag2-M	+-	Mouse	18	5000000	1	5	5	IP	Systemic	10	<50	Warburton	Corinna	Warburton, C	2014-05-09	53		Cell culture	Rx since 100-200mm3 Rx 36days
1188	Volume	17330	d	LCC6	LCC6	4	4	401.29	4	262.5	1327	TRUE	TRUE	FALSE	FALSE	TRUE	FALSE	FALSE	FALSE	FALSE	TRUE	TRUE	FALSE	114	17	SCID Rag 2M	2004	saline	Vehicle	SCID Rag2-M	+-	Mouse	18	5000000	1	5	5	IP	Systemic	1	<50	Warburton	Corinna	Warburton, C	2014-05-09	53		Cell culture	Rx since 100-200mm3 Rx 36days
1188	Volume	17330	b	LCC6	LCC6	1	4	365.45	4	169.09	1327	TRUE	TRUE	FALSE	FALSE	TRUE	FALSE	FALSE	FALSE	FALSE	TRUE	TRUE	FALSE	114	17	SCID Rag 2M	2004	saline	Vehicle	SCID Rag2-M	+-	Mouse	18	5000000	4	8	5	IP	Systemic	10	<50	Warburton	Corinna	Warburton, C	2014-05-09	53		Cell culture	Rx since 100-200mm3 Rx 36days
1188	Volume	17330	e	LCC6	LCC6	4	4	401.29	4	184.05	1327	TRUE	TRUE	FALSE	FALSE	TRUE	FALSE	FALSE	FALSE	FALSE	TRUE	TRUE	FALSE	114	17	SCID Rag 2M	2004	saline	Vehicle	SCID Rag2-M	+-	Mouse	18	5000000	1	5	5	IP	Systemic	2.5	<50	Warburton	Corinna	Warburton, C	2014-05-09	53		Cell culture	Rx since 100-200mm3 Rx 36days
1188	Volume	17330	b	LCC6	LCC6	4	4	401.29	4	129.74	1327	TRUE	TRUE	FALSE	FALSE	TRUE	FALSE	FALSE	FALSE	FALSE	TRUE	TRUE	FALSE	114	17	SCID Rag 2M	2004	saline	Vehicle	SCID Rag2-M	+-	Mouse	18	5000000	1	5	5	IP	Systemic	5	<50	Warburton	Corinna	Warburton, C	2014-05-09	53		Cell culture	Rx since 100-200mm3 Rx 36days
1188	Volume	17331	a	MCF-7 HER	MCF-7 HER	1	10	757.49	10	150.72	1327	TRUE	TRUE	FALSE	FALSE	TRUE	FALSE	FALSE	FALSE	FALSE	TRUE	TRUE	FALSE	114		SCID Rag 2M	2004	saline	Vehicle	SCID Rag2-M	+-	Mouse	18	10000000	10	20	5	IP	Systemic	70	51-100	Warburton	Corinna	Warburton, C	2014-05-09			Cell culture	Rx since 100-200mm3 Rx 25days
1193	Volume	17332	a	MCF-7	MCF-7	4	5	640.38	5	496.15	1325	TRUE	TRUE	FALSE	FALSE	TRUE	FALSE	TRUE	FALSE	FALSE	FALSE	TRUE	TRUE	114	17	RAG2-M	2005	saline	Vehicle	Rag2-M	+-	Mouse	15	10000000	1.25	6.25	6	IP	Systemic	0.21	<50	Waterhouse	Dawn N.	Waterhouse, D	2014-05-09	44	age:6-8weeks	Cell culture	Rx since 50-100mm3 Rx 27days
1193	Volume	17332	b	MCF-7	MCF-7	4	5	640.38	5	111.54	1325	TRUE	TRUE	FALSE	FALSE	TRUE	FALSE	TRUE	FALSE	FALSE	FALSE	TRUE	TRUE	114	17	RAG2-M	2005	saline	Vehicle	Rag2-M	+-	Mouse	15	10000000	1.25	6.25	6	IP	Systemic	2.1	<50	Waterhouse	Dawn N.	Waterhouse, D	2014-05-09	44	age:6-8weeks	Cell culture	Rx since 50-100mm3 Rx 27days
1193	Volume	17332	c	MCF-7	MCF-7	4	5	640.38	5	126.92	1325	TRUE	TRUE	FALSE	FALSE	TRUE	FALSE	TRUE	FALSE	FALSE	FALSE	TRUE	TRUE	114	17	RAG2-M	2005	saline	Vehicle	Rag2-M	+-	Mouse	15	10000000	1.25	6.25	6	IP	Systemic	7	<50	Waterhouse	Dawn N.	Waterhouse, D	2014-05-09	44	age:6-8weeks	Cell culture	Rx since 50-100mm3 Rx 27days
1193	Volume	17332	d	MCF-7	MCF-7	4	5	640.38	5	1.92	1325	TRUE	TRUE	FALSE	FALSE	TRUE	FALSE	TRUE	FALSE	FALSE	FALSE	TRUE	TRUE	114	17	RAG2-M	2005	saline	Vehicle	Rag2-M	+-	Mouse	15	10000000	1.25	6.25	6	IP	Systemic	70	51-100	Waterhouse	Dawn N.	Waterhouse, D	2014-05-09	44	age:6-8weeks	Cell culture	Rx since 50-100mm3 Rx 27days
1200	Volume	17333	a	BT474	BT-474	1	7	962.93	7	532.68	1293	TRUE	TRUE	FALSE	FALSE	TRUE	FALSE	FALSE	FALSE	TRUE	FALSE	TRUE	TRUE	114	12	BALB/c athymic (nu+/nu+)	2006	control IgG	Antibody	athymic	3+	Mouse	8	10000000	7	14	6	IP	Systemic	4	<50	Wen	X-F	Wen, X	2014-05-09	26	age:4-6weeks	Cell culture	Rx since 200-300mm3 Rx 14days
1280	Volume	17334	b	BT474.m1	BT-474	3	10	1955.56	10	1084.44	1322	TRUE	TRUE	FALSE	FALSE	FALSE	FALSE	FALSE	FALSE	TRUE	FALSE	TRUE	TRUE	114	7	immunodeficient nu/nu	2011	vehicle	Vehicle	athymic	overexpressed, level unknown	Mouse	8	5000000	3.33333	13.3333	5	Unknown	Unknown	0.24	<50	Zhang	Ningyan	Zhang, N	2014-05-10	81		Cell culture	Rx since 200mm3 Rx 74days
1280	Volume	17334	c	BT474.m1	BT-474	3	10	1955.56	10	133.33	1322	TRUE	TRUE	FALSE	FALSE	FALSE	FALSE	FALSE	FALSE	TRUE	FALSE	TRUE	TRUE	114	7	immunodeficient nu/nu	2011	vehicle	Vehicle	athymic	overexpressed, level unknown	Mouse	8	5000000	3.33333	13.3333	5	Unknown	Unknown	2.4	<50	Zhang	Ningyan	Zhang, N	2014-05-10	81		Cell culture	Rx since 200mm3 Rx 74days
1280	Volume	17334	a	BT474.m1	BT-474	3	10	1955.56	10	2115.56	1322	TRUE	TRUE	FALSE	FALSE	FALSE	FALSE	FALSE	FALSE	TRUE	FALSE	TRUE	TRUE	114	7	immunodeficient nu/nu	2011	vehicle	Vehicle	athymic	overexpressed, level unknown	Mouse	8	5000000	3.33333	13.3333	5	Unknown	Unknown	0.024	<50	Zhang	Ningyan	Zhang, N	2014-05-10	81		Cell culture	Rx since 200mm3 Rx 74days
1283	Volume	17335	a	BT474	BT-474	1	8	705.23	8	263.96	1309	TRUE	TRUE	FALSE	FALSE	FALSE	FALSE	FALSE	FALSE	TRUE	TRUE	TRUE	TRUE	114		Athymic nude	2011	PBS	Vehicle	athymic	overexpressed, level unknown	Mouse	8	10000000	8	16	6	IP	Systemic	60	51-100	Zhao	Yuhua	Zhao, Y	2014-05-10			Cell culture	Rx since 150mm3 Rx 15days
1283	Volume	17336	a	trastuzumab-resistant BT474	BT-474	1	8	832.17	8	720	1309	TRUE	TRUE	FALSE	FALSE	FALSE	FALSE	FALSE	FALSE	TRUE	TRUE	TRUE	TRUE	114		Athymic nude	2011	PBS	Vehicle	athymic	overexpressed, level unknown	Mouse	8	10000000	8	16	6	IP	Systemic	60	51-100	Zhao	Yuhua	Zhao, Y	2014-05-10			Cell culture	Rx since 150mm3 Rx 15days
1291	Volume	17337	a	BT474	BT-474	1	5	698	5	508.6	1296	TRUE	TRUE	FALSE	FALSE	TRUE	TRUE	FALSE	FALSE	TRUE	FALSE	TRUE	TRUE	114	9	BALB/c nude	2012	saline	Vehicle	athymic	overexpressed, level unknown	Mouse	8		5	10	7	Unknown	Unknown	5	<50	Zhu	Yuanxi	Zhu, Y	2014-05-11	25	age:4-6weeks	Cell culture	Rx since 300mm3 Rx 16days
1292	Volume	17338	a	trastuzumab-resistant BT474	BT-474	1	10	755.3	10	787.93	1309	TRUE	TRUE	FALSE	FALSE	FALSE	TRUE	FALSE	FALSE	FALSE	FALSE	TRUE	TRUE	114	14	Athymic nude	2010	control IgG	Antibody	athymic	3+	Mouse	8	15000000	10	20	5	IP	Systemic	120	101-500	Zhuang	Guanglei	Zhuang, G	2014-05-11	42	age:3-4weeks	Cell culture	Rx since 100-200mm3 Rx 28days
[truncated: 4 more columns]

## Sheet: vol strat
Outcome Measure		SumOfWeight+tau	SumOfWtT Qi	Qpe	SE Qpe	lower 95%CI	Upper 95%CI	Effect size	u95	l95	No of Comparisons	SumOfTotal Animals		chi dquare	p	I square		bonferroni corrections	13
Volume		153.46	172.194	1.12208	0.0807241	0.963863	1.2803	3.07123	2.6218	3.5977	158	2076		11376.6	0	98.62		cutoff p	0.00384615
			exp:	3.07123		2.6218	3.5977
Outcome Measure	Quality Score	SumOfWeight+tau	SumOfWtT Qi	Qpe	SE Qpe	lower 95%CI	Upper 95%CI	#VALUE!			n	SumOfTotal Animals	Heterogeneity Stat	chi
Volume	3	8.5036	10.7419	1.26322	0.342925	0.5911	1.93534	3.53679	1.80597	6.92639	13	152	348.795	1373.34	1.43516e-293
Volume	4	48.4981	40.1148	0.827142	0.143594	0.545702	1.10858	2.28677	1.72582	3.03006	16	178	247.384
Volume	5	38.8269	35.7285	0.920201	0.160485	0.605656	1.23474	2.50979	1.83245	3.4375	33	433	1365
Volume	6	52.7292	63.2716	1.19994	0.137713	0.930023	1.46985	3.3199	2.53457	4.34857	37	463	2417.54
Volume	7	15.8541	22.3972	1.4127	0.251148	0.920463	1.90494	4.10704	2.51045	6.71903	43	632	5016.67
Volume	8	17.1572	14.1689	0.825825	0.241422	0.352647	1.299	2.28376	1.42283	3.66564	11	150	150.419
Volume	9	4.87014	2.28751	0.469701	0.453137	-0.418431	1.35783	1.59952	0.658079	3.88776	5	68	457.5
Outcome Measure	Random Allocation to Group	SumOfWeight+tau	SumOfWtT Qi	Qpe	SE Qpe	lower 95%CI	Upper 95%CI				n	SumOfTotal Animals	Heterogeneity Stat
Volume	TRUE	43.7143	45.7743	1.04712	0.151247	0.750683	1.34356	2.84944	2.11845	3.83267	70	1066	7830.54	68.1085	1.54745e-16
Volume	FALSE	137.905	162.604	1.1791	0.085155	1.0122	1.346	3.25145	2.75165	3.84203	88	1010	3477.99
Outcome Measure	Comorbidity	SumOfWeight+tau	SumOfWtT Qi	Qpe	SE Qpe	lower 95%CI	Upper 95%CI				n	SumOfTotal Animals	Heterogeneity Stat
Volume	none	1.70472	2.60763	1.52965	0.765902	0.0285131	3.03079	4.61658	1.02892	20.7137	3	46	89.4564	5130.01	0
Volume	athymic	257.143	230.066	0.894701	0.0623609	0.772476	1.01693	2.4466	2.16512	2.76468	93	1273	2796.07
Volume	SCID	39.4651	30.0027	0.760234	0.159182	0.448244	1.07222	2.13878	1.56556	2.92187	23	263	439.95
Volume	immunocompromised	1.03515	3.35199	3.23817	0.982876	1.31177	5.16457	25.487	3.71273	174.962	3	72	998.432
Volume	ovarectomised, athymic	6.73109	11.6549	1.7315	0.38544	0.976049	2.48695	5.64912	2.65395	12.0245	7	72	44.627
Volume	FVB/n	3.36919	6.97411	2.06996	0.5448	1.00218	3.13775	7.92455	2.72421	23.052	7	125	267.122
Volume	Rag2-M	1.20971	3.1814	2.6299	0.909201	0.847894	4.4119	13.8723	2.33473	82.4256	5	37	59.7939
Volume	athymic XID	3.00879	4.8657	1.61716	0.576506	0.487232	2.7471	5.03878	1.6278	15.5973	8	93	1538.17
Volume	FCγRIIIa	38.7007	34.1409	0.882179	0.160746	0.567122	1.19724	2.41616	1.76319	3.31095	3	47	0.204959
Volume	SCID Rag2-M	30.8376	33.0647	1.07222	0.180078	0.719274	1.42517	2.92186	2.05294	4.15855	6	48	12.8021
Outcome Measure	tumour type	SumOfWeight+tau	SumOfWtT Qi	Qpe	SE Qpe	lower 95%CI	Upper 95%CI				n	SumOfTotal Animals	Heterogeneity Stat
Volume	Cell culture	142.753	154.88	1.08495	0.0836965	0.920905	1.24899	2.95928	2.51156	3.48682	146	1869	10871	291.199	7.98927e-63
Volume	Induced tumour	8.95802	14.1198	1.57622	0.334113	0.921372	2.23107	4.83665	2.51274	9.30985	10	182	214.487
Volume	Oncomice	58.1648	164.59	2.82972	0.13112	2.57273	3.08671	16.9408	13.1016	21.905	1	10	0
Volume	Unknown	82.3193	33.9823	0.412811	0.110217	0.196789	0.628832	1.51106	1.21749	1.87542	1	15	0
Outcome Measure	Sex	SumOfWeight+tau	SumOfWtT Qi	Qpe	SE Qpe	lower 95%CI	Upper 95%CI				n	SumOfTotal Animals	Heterogeneity Stat
Volume	435.eB	57.3033	17.7399	0.30958	0.132102	0.0506641	0.568495	1.36285	1.05197	1.76561	2	34	0.235263	4672.9	0
Volume	BT-474	47.6291	66.9634	1.40593	0.144898	1.12194	1.68993	4.07933	3.0708	5.4191	53	691	3134.94
Volume	BT-474 resistant	14.4325	4.06223	0.281463	0.263226	-0.23445	0.797376	1.32507	0.791006	2.21971	5	78	62.036
Volume	HCC1954	278.002	-11.4043	-0.0410223	0.0599758	-0.158573	0.076528	0.959808	0.853361	1.07953	1	10	0
Volume	HR6	18.5455	10.1004	0.544628	0.23221	0.0895047	0.999751	1.72397	1.09363	2.71761	2	20	0.406442
Volume	JIMT-1	30.7229	17.6804	0.575479	0.180414	0.221875	0.929083	1.77798	1.24842	2.53219	12	170	151.55
Volume	KPL-4	12.4349	11.9381	0.960045	0.283582	0.404235	1.51586	2.61182	1.49816	4.55332	9	163	720.441
Volume	LCC6	74.0206	59.1968	0.799735	0.116231	0.571925	1.02754	2.22495	1.77167	2.7942	6	40	7.55657
Volume	LTLT-Ca	7.88655	17.0184	2.1579	0.356087	1.45998	2.85582	8.65293	4.30587	17.3886	5	56	19.3783
Volume	MCF10A	2.98905	3.00283	1.00461	0.578407	-0.129046	2.13827	2.73084	0.878933	8.48473	2	28	10.9694
Volume	MCF-7	39.5231	24.3299	0.615586	0.159065	0.303824	0.927348	1.85074	1.35503	2.5278	13	123	234.072
Volume	MCF-7-HER	6.59798	10.3962	1.57567	0.389309	0.812639	2.3387	4.83398	2.25385	10.3678	10	168	1520.41
Volume	MCF-neo/HER2	13.1259	2.39315	0.182322	0.276016	-0.35866	0.723304	1.2	0.698612	2.06123	1	20	0
Volume	MDA453beta	51.3744	109.931	2.1398	0.139517	1.86635	2.41325	8.49775	6.46468	11.1702	1	10	0
Volume	MDA-MB-175	13.9015	-3.19423	-0.229777	0.268207	-0.755452	0.295899	0.794711	0.469798	1.34433	1	6	0
Volume	MDA-MB-231	20.7362	-0.0659412	-0.00318001	0.219602	-0.433591	0.427231	0.996825	0.648177	1.53301	2	26	0.0981391
Volume	MDA-MB-361	31.1548	21.3199	0.68432	0.179158	0.333176	1.03546	1.98242	1.39539	2.81641	4	44	12.7488
Volume	MDA-MB-453	0.326373	0.941213	2.88386	1.75042	-0.546906	6.31463	17.8832	0.578738	552.596	2	38	223.468
Volume	met2	7.44129	12.5684	1.68901	0.366586	0.97051	2.4075	5.41409	2.63929	11.1062	1	11	0
Volume	MMTV	8.95802	14.1198	1.57622	0.334113	0.921372	2.23107	4.83665	2.51274	9.30985	10	182	214.487
Volume	murine mammary carcinoma cells	101.76	11.0855	0.108938	0.0991316	-0.0853566	0.303232	1.11509	0.918185	1.35423	1	20	0
Volume	PyMT	58.1648	164.59	2.82972	0.13112	2.57273	3.08671	16.9408	13.1016	21.905	1	10	0
Volume	SKBR-3	13.264	7.60272	0.573185	0.274576	0.0350256	1.11134	1.77391	1.03565	3.03844	7	55	46.6766
Volume	SU-258	21.2066	9.30608	0.438829	0.217152	0.0132183	0.864439	1.55089	1.01331	2.37367	1	10	0
Volume	T-47D	14.5816	7.51512	0.515384	0.261877	0.00211445	1.02865	1.67428	1.00212	2.7973	3	30	6.0695
Volume	Unknown	82.3193	33.9823	0.412811	0.110217	0.196789	0.628832	1.51106	1.21749	1.87542	1	15	0
Volume	ZR75-1	1.81969	1.49107	0.819408	0.741313	-0.633539	2.27236	2.26916	0.53071	9.70223	2	18	47.0009
Outcome Measure	Resistant tumour?	SumOfWeight+tau	SumOfWtT Qi	Qpe	SE Qpe	lower 95%CI	Upper 95%CI				n	SumOfTotal Animals	Heterogeneity Stat
Volume	No	107.01	138.239	1.29184	0.0966692	1.10237	1.48131	3.63947	3.01129	4.39868	128	1631.5	9463.31	1009.01	1.97786e-221
Volume	Yes	86.3025	38.4896	0.445985	0.107644	0.235008	0.656963	1.56203	1.26492	1.92893	30	444.5	904.325
Outcome Measure	Cotreatment?	SumOfWeight+tau	SumOfWtT Qi	Qpe	SE Qpe	lower 95%CI	Upper 95%CI				No of Comparisons	SumOfTotal Animals	Heterogeneity Stat
Volume	No	99.086	98.4334	0.993414	0.10046	0.796515	1.19031	2.70044	2.2178	3.28811	78	1013	3569.68	336.776	3.21375e-75
Volume	Yes	63.6181	79.9519	1.25675	0.125375	1.01102	1.50248	3.51397	2.7484	4.4928	80	1063	7470.18
Outcome Measure	Sex	SumOfWeight+tau	SumOfWtT Qi	Qpe	SE Qpe	lower 95%CI	Upper 95%CI				n	SumOfTotal Animals	Heterogeneity Stat
Volume	HER-	21.3488	23.011	1.07786	0.216428	0.653672	1.50205	2.93839	1.92259	4.4909	16	131	346.434	160.3	1.26074e-33
Volume	HER+	136.536	152.927	1.12005	0.0855808	0.95231	1.28778	3.06499	2.59169	3.62473	142	1945	10869.9
Outcome Measure	Route of Drug Delivery	SumOfWeight+tau	SumOfWtT Qi	Qpe	SE Qpe	lower 95%CI	Upper 95%CI				n	SumOfTotal Animals	Heterogeneity Stat
Volume	IPeritoneal	95.645	115.811	1.21084	0.102251	1.01044	1.41125	3.35632	2.7468	4.10109	130	1719	10626.2	62.4764	1.73784e-13
Volume	IVenous	37.287	30.8151	0.826429	0.163765	0.505456	1.1474	2.28514	1.65774	3.15	19	259	454.17
Volume	SubCut	10.0311	18.4969	1.84396	0.315738	1.22513	2.4628	6.32153	3.4046	11.7376	1	6	0
Volume	Unknown	16.9447	10.1018	0.596164	0.242931	0.120028	1.0723	1.81514	1.12753	2.9221	8	92	233.791
Outcome Measure	size	SumOfWeight+tau	SumOfWtT Qi	Qpe	SE Qpe	lower 95%CI	Upper 95%CI				n	SumOfTotal Animals	Heterogeneity Stat
Volume	0-50	13.7254	10.4017	0.757844	0.269921	0.228808	1.28688	2.13367	1.2571	3.62147	7	80	41.8269	1042.74	5.08377e-222
Volume	51-100	14.2748	23.7694	1.66513	0.264676	1.14637	2.18388	5.28635	3.14676	8.88074	30	391	5243.28
Volume	101-200	75.2002	62.7391	0.834294	0.115316	0.608279	1.06031	2.30319	1.83727	2.88727	43	570	1341.22
Volume	201-300	44.2812	53.9	1.21722	0.150276	0.922686	1.51176	3.37779	2.51604	4.53469	33	459	1122.97
Volume	301-400	11.0519	15.5563	1.40757	0.300802	0.818005	1.99713	4.086	2.26597	7.36787	11	128	307.932
Volume	401+	7.20855	2.03705	0.282588	0.372457	-0.447414	1.01259	1.32656	0.639279	2.75272	3	56	21.1027
Volume	Unknown	31.5014	31.5167	1.00048	0.17817	0.651276	1.34969	2.7196	1.91799	3.85623	31	392	2255.57
Outcome Measure	dose	SumOfWeight+tau	SumOfWtT Qi	Qpe	SE Qpe	lower 95%CI	Upper 95%CI				n	SumOfTotal Animals	Heterogeneity Stat
Volume	<11	13.7114	12.0591	0.879498	0.27006	0.350191	1.40881	2.40969	1.41934	4.09107	41	457.917	3416.45	723.392	5.43945e-153
Volume	>100	70.2116	77.8202	1.10837	0.119343	0.874459	1.34227	3.02941	2.39758	3.82774	37	518.667	727.846
Volume	11-25	10.0481	13.2124	1.31491	0.31547	0.696602	1.93322	3.72442	2.00692	6.91173	20	275.5	2530.63
Volume	26-50	49.3179	49.1625	0.996849	0.142396	0.717758	1.27594	2.70973	2.04983	3.58207	21	306	962.669
Volume	51-75	37.4785	42.3377	1.12965	0.163346	0.809502	1.44981	3.09459	2.24679	4.26229	21	277.25	305.257
Volume	76-100	4.41726	10.5422	2.38659	0.475799	1.45404	3.31914	10.8764	4.28039	27.6366	10	147.667	2656.14
Volume	Unknown	34.4972	17.7268	0.513861	0.170258	0.180161	0.847561	1.67173	1.19741	2.33395	8	93	54.258
Outcome Measure	control	SumOfWeight+tau	SumOfWtT Qi	Qpe	SE Qpe	lower 95%CI	Upper 95%CI				n	SumOfTotal Animals	Heterogeneity Stat
Volume	Antibody	97.2	102.392	1.05342	0.10143	0.854619	1.25222	2.86744	2.35048	3.49809	31	441	679.843	956.382	5.21237e-207
Volume	Unknown	27.3653	10.8047	0.394832	0.191161	0.0201621	0.769501	1.48413	1.02037	2.15869	6	64	56.6207
Volume	Untreated	27.2435	33.0674	1.21377	0.191588	0.838263	1.58927	3.36615	2.31235	4.90019	20	263	782.708
Volume	Vehicle	69.1013	80.6666	1.16737	0.120298	0.931589	1.40315	3.21352	2.53854	4.06798	101	1308	8901.09
Outcome Measure	route tumour delivery	SumOfWeight+tau	SumOfWtT Qi	Qpe	SE Qpe	lower 95%CI	Upper 95%CI				n	SumOfTotal Animals	Heterogeneity Stat
Volume	Unknown	2.24359	2.16567	0.965273	0.667619	-0.343236	2.27378	2.6255	0.709471	9.71607	4	65	250.879	810.652	9.31471e-177
Volume	Subcutaneous	41.5463	57.2257	1.3774	0.155144	1.07332	1.68147	3.96456	2.92507	5.37346	88	1203	6799.34
Volume	Intramammary	134.995	116.542	0.863305	0.086068	0.694615	1.03199	2.37098	2.00294	2.80666	66	808	3515.77

## Sheet: pub bias
Pub ID	Mean in Control Group	Mean in Treatment Group	logES	Effect size	SE	lower 95%CI	upper 95%CI	1/se	pe/se	Quality Score								id	filled	fillse	1/se	expes		38 studies added
275	957.75	2197.18	-0.815293	0.44251	0.53269	0.259764	0.753819	1.87727	-1.53052	3								fill 1	-9.04618	1.25539	0.796568	0.000117841		global effect estimate post T+F
690	536.84	706.58	-0.229777	0.794711	0.268207	0.607755	1.03918	3.72847	-0.856715	6								fill 2	-8.22565	1.26303	0.791749	0.000267699		mean	l95	u95
520	2382.35	2661.76	-0.226877	0.797019	0.292482	0.594902	1.0678	3.41902	-0.775696	9								fill 3	-3.9447	0.518995	1.9268	0.0193569		0.572	0.383	0.761
971	3382.76	4365.52	-0.213989	0.807358	0.147533	0.696616	0.935704	6.77817	-1.45045	5								fill 4	-3.55718	0.0658559	15.1847	0.0285192	exp	1.77181	1.46668	2.14042
970	3375	4355.77	-0.211889	0.809055	0.148193	0.69762	0.93829	6.74798	-1.42982	4								fill 5	-3.45266	0.108805	9.19075	0.0316615
299	184.77	188.83	-0.0971805	0.907392	0.371835	0.625618	1.31608	2.68937	-0.261354	5								fill 6	-2.94704	0.0717966	13.9282	0.052495
962	14803.1	14330.7	-0.0892842	0.914586	0.181815	0.762541	1.09695	5.50009	-0.491071	7								fill 7	-2.53337	0.360384	2.77482	0.0793913
264	1058.14	1117.83	-0.0818473	0.921413	0.201176	0.753502	1.12674	4.97077	-0.406844	8								fill 8	-2.53246	0.501102	1.9956	0.0794631
93	1458.33	1569.44	-0.0802102	0.922922	0.110083	0.826717	1.03032	9.08408	-0.728636	4								fill 9	-2.33713	0.517801	1.93124	0.0966047
1280	1955.56	2115.56	-0.0749477	0.927792	0.130896	0.81396	1.05754	7.63963	-0.572573	5								fill 10	-2.32933	0.366429	2.72904	0.0973605
264	746.87	761.9	-0.0574764	0.944144	0.133485	0.826165	1.07897	7.4915	-0.430585	8								fill 11	-2.27954	0.450019	2.22213	0.102331
175	147.94	154.82	-0.0410223	0.959808	0.0599758	0.903935	1.01913	16.6734	-0.683982	5								fill 12	-1.8904	0.254355	3.93151	0.151012
219	1408.55	1179.94	-0.0340884	0.966486	0.479181	0.598535	1.56064	2.08689	-0.0711388	7								fill 13	-1.86893	0.274492	3.6431	0.154288
264	1058.14	1033.72	-0.0149809	0.985131	0.195448	0.810236	1.19778	5.11644	-0.0766487	8								fill 14	-1.86261	0.280684	3.56272	0.155267
1292	755.3	787.93	0.00786561	1.0079	0.179767	0.842062	1.20639	5.56275	0.0437544	5								fill 15	-1.84075	0.360435	2.77442	0.158698
1014	403.36	392.02	0.0249067	1.02522	0.0514442	0.973812	1.07934	19.4385	0.484151	6								fill 16	-1.83981	0.230713	4.3344	0.158848
770	1192.5	1170	0.0471681	1.0483	0.27213	0.798546	1.37616	3.67471	0.173329	7								fill 17	-1.79108	0.243311	4.10997	0.16678
520	2093.02	2020.35	0.0471826	1.04831	0.162818	0.8908	1.23368	6.14183	0.289787	9								fill 18	-1.77436	0.32406	3.08585	0.169592
555	131.95	123.24	0.0525052	1.05391	0.112367	0.941895	1.17924	8.8994	0.467265	5								fill 19	-1.7592	0.13112	7.62658	0.172183
117	268.27	254.21	0.0546578	1.05618	0.222451	0.845529	1.31931	4.49537	0.245707	5								fill 20	-1.73905	0.417794	2.39352	0.175688
555	201.59	187.3	0.0834055	1.08698	0.124434	0.959802	1.23102	8.03637	0.670278	5								fill 21	-1.69247	0.178528	5.60137	0.184065
950	2031.25	1804.44	0.108938	1.11509	0.0991316	1.00985	1.2313	10.0876	1.09892	5								fill 22	-1.43658	0.415367	2.40751	0.237739
586	818.87	686.79	0.133231	1.14251	0.194074	0.94097	1.38722	5.15266	0.686493	6								fill 23	-1.34406	0.720479	1.38797	0.260786
416	635.07	549.76	0.137983	1.14796	0.0473487	1.09487	1.20362	21.1199	2.9142	6								fill 24	-1.27736	0.412779	2.42261	0.278773
694	1400	1212.5	0.142965	1.15369	0.0831675	1.06162	1.25374	12.0239	1.719	9								fill 25	-1.20438	0.641521	1.5588	0.299879
1283	832.17	720	0.160004	1.17352	0.094064	1.06816	1.28926	10.6311	1.70102	6								fill 26	-1.14181	0.0630092	15.8707	0.319241
441	236.11	200.23	0.17377	1.18978	0.193624	0.980342	1.44397	5.16466	0.897464	6								fill 27	-1.10478	0.211408	4.73019	0.331285
586	1528.09	1330.34	0.182322	1.2	0.276016	0.910561	1.58144	3.62297	0.660549	6								fill 28	-1.09774	0.378935	2.63898	0.333623
440	236.36	198.86	0.191356	1.21089	0.196032	0.995335	1.47313	5.10121	0.976149	7								fill 29	-1.07153	0.223318	4.47792	0.342486
416	1018.96	843.6	0.1916	1.21119	0.0321791	1.17283	1.25079	31.0761	5.95418	6								fill 30	-1.06928	0.139517	7.16759	0.343256
871	1701.39	1406.25	0.195083	1.21541	0.0880893	1.11293	1.32733	11.3521	2.21461	7								fill 31	-0.998069	0.34971	2.85951	0.368591
260	115.96	100.68	0.212686	1.237	0.198596	1.01419	1.50875	5.03534	1.07095	3								fill 32	-0.985562	0.438155	2.2823	0.37323
264	525.18	416.63	0.217683	1.24319	0.185387	1.03282	1.49641	5.39413	1.17421	8								fill 33	-0.980975	0.358686	2.78795	0.374945
299	214.71	161.76	0.228059	1.25616	0.237771	0.990336	1.59334	4.20573	0.959157	5								fill 34	-0.960386	0.338828	2.95135	0.382745
738	135.1	107.08	0.233887	1.2635	0.0306407	1.22537	1.30282	32.6363	7.6332	6								fill 35	-0.923548	0.0678345	14.7418	0.397108
585	980.71	734.01	0.23838	1.26919	0.317045	0.92435	1.74268	3.15413	0.751881	7								fill 36	-0.900861	0.409148	2.4441	0.40622
711	1031.75	811.64	0.239956	1.27119	0.205928	1.03461	1.56187	4.85607	1.16525	5								fill 37	-0.797768	0.58627	1.7057	0.450333
441	162.04	128.47	0.240474	1.27185	0.18542	1.0566	1.53096	5.39315	1.29691	6								fill 38	-0.773437	0.315738	3.16719	0.461424
569	888.89	675	0.244747	1.2773	0.198665	1.04716	1.55801	5.03359	1.23196	5								study 1	-0.815293	0.53269	1.87727	0.44251
688	541.67	422.22	0.249131	1.28291	0.181612	1.06985	1.5384	5.50625	1.37178	3								study 2	-0.229777	0.268207	3.72847	0.794711
1179	897.39	695.65	0.254642	1.29	0.243657	1.01105	1.64592	4.10413	1.04509	6								study 3	-0.226877	0.292482	3.41902	0.797019
722	550.23	459.11	0.257336	1.29348	0.314947	0.944018	1.77231	3.17514	0.817079	3								study 4	-0.213989	0.147533	6.77817	0.807358
219	420.41	321.01	0.264642	1.30296	0.210799	1.05532	1.60872	4.74385	1.25542	7								study 5	-0.211889	0.148193	6.74798	0.809055
1291	698	508.6	0.300426	1.35043	0.091933	1.23182	1.48047	10.8775	3.26788	7								study 6	-0.0971805	0.371835	2.68936	0.907392
440	251.35	205.41	0.315259	1.37061	0.187052	1.13679	1.65254	5.34612	1.68541	7								study 7	-0.0892842	0.181815	5.50009	0.914586
147	1971.15	1322.12	0.326014	1.38543	0.286646	1.04015	1.84533	3.48862	1.13734	4								study 8	-0.0818473	0.201176	4.97077	0.921413
694	1054.58	770.92	0.329614	1.39043	0.0653395	1.30249	1.48432	15.3047	5.04465	9								study 9	-0.0802102	0.110083	9.08408	0.922922
582	1044.37	760.77	0.357207	1.42933	0.182389	1.19103	1.71531	5.4828	1.9585	8								study 10	-0.0749477	0.130896	7.63963	0.927792
632	788.89	540.74	0.377498	1.45863	0.192505	1.20321	1.76827	5.19466	1.96097	4								study 11	-0.0574764	0.133485	7.4915	0.944144
147	1971.15	1225.96	0.392257	1.48032	0.278445	1.12054	1.95561	3.59137	1.40874	4								study 12	-0.0410223	0.0599758	16.6734	0.959808
638	1497.03	1004.95	0.392655	1.48091	0.110912	1.32544	1.65461	9.01619	3.54025	7								study 13	-0.0340884	0.479181	2.08689	0.966486
980	273	175	0.412811	1.51106	0.110217	1.35336	1.68713	9.073	3.74543	4								study 14	-0.0149809	0.195448	5.11644	0.985131
415	501	415	0.416	1.51589	0.262888	1.16546	1.97168	3.80391	1.58243	7								study 15	0.0078656	0.179767	5.56275	1.0079
638	1292.31	869.23	0.438829	1.55089	0.217152	1.24817	1.92703	4.60507	2.02084	7								study 16	0.0249067	0.0514442	19.4385	1.02522
157	46299.2	31181.1	0.450936	1.56978	0.196576	1.28964	1.91078	5.0871	2.29396	3								study 17	0.0471681	0.27213	3.67471	1.0483
555	192.62	122.95	0.451866	1.57124	0.105598	1.41378	1.74624	9.4699	4.27913	5								study 18	0.0471826	0.162818	6.14183	1.04831
1193	640.38	496.15	0.456682	1.57883	0.530339	0.92899	2.68323	1.88559	0.861113	6								study 19	0.0525052	0.112367	8.8994	1.05391
120	704.55	436.36	0.462215	1.58759	0.134612	1.38764	1.81635	7.42878	3.43369	6								study 20	0.0546578	0.222451	4.49537	1.05618
797	2166.04	1307.55	0.468671	1.59787	0.198035	1.3108	1.94781	5.0496	2.3666	7								study 21	0.0834055	0.124434	8.03638	1.08698
1179	2359.38	1468.75	0.473987	1.60639	0.17229	1.35215	1.90842	5.80416	2.7511	6								study 22	0.108938	0.0991316	10.0876	1.11509
1019	432.15	287.7	0.49628	1.6426	0.191746	1.35599	1.98978	5.21523	2.58821	6								study 23	0.133231	0.194074	5.15266	1.14251
902	360.93	178.12	0.501629	1.65141	0.423412	1.08136	2.52197	2.36177	1.18473	5								study 24	0.137983	0.0473487	21.1199	1.14796
147	1054.35	608.7	0.509562	1.66456	0.198318	1.36512	2.02968	5.04241	2.56942	4								study 25	0.142965	0.0831675	12.0239	1.15369
266	111.11	64.81	0.51111	1.66714	0.144959	1.44217	1.9272	6.89851	3.5259	3								study 26	0.160004	0.094064	10.6311	1.17352
435	1965.66	1107.16	0.513292	1.67078	0.237355	1.31777	2.11837	4.2131	2.16255	8								study 27	0.17377	0.193624	5.16466	1.18978
683	449.54	267.58	0.542629	1.72052	0.357722	1.20311	2.46047	2.79546	1.5169	4								study 28	0.182322	0.276016	3.62297	1.2
1188	401.29	262.5	0.555665	1.7431	0.375399	1.19754	2.53721	2.66383	1.4802	5								study 29	0.191356	0.196032	5.10121	1.21089
1280	1955.56	1084.44	0.602287	1.82629	0.137585	1.59154	2.09567	7.26824	4.37756	5								study 30	0.1916	0.0321791	31.0761	1.21119
1200	962.93	532.68	0.611548	1.84328	0.135028	1.61046	2.10976	7.40589	4.52905	6								study 31	0.195083	0.0880893	11.3521	1.21541
1182	1015.23	530.46	0.646365	1.90859	0.0396969	1.83431	1.98588	25.1909	16.2825	7								study 32	0.212686	0.198597	5.03534	1.237
1026	345.1	187.45	0.705082	2.02401	0.274417	1.53828	2.66312	3.64409	2.56938	5								study 33	0.217683	0.185387	5.39413	1.24319
415	429.03	213.16	0.712538	2.03916	0.181176	1.70125	2.44419	5.5195	3.93285	7								study 34	0.228059	0.237771	4.20573	1.25616
587	571.88	284.38	0.724344	2.06338	0.426322	1.34719	3.1603	2.34564	1.69905	7								study 35	0.233887	0.0306407	32.6363	1.2635
237	531.96	247.42	0.758808	2.13573	0.0476786	2.03629	2.24002	20.9738	15.9151	5								study 36	0.23838	0.317045	3.15413	1.26919
767	486.16	227.71	0.778194	2.17754	0.144002	1.8855	2.51481	6.94433	5.40404	4								study 37	0.239956	0.205928	4.85607	1.27119
647	236.84	117.54	0.780943	2.18353	0.139867	1.89852	2.51132	7.14966	5.58348	5								study 38	0.240474	0.18542	5.39315	1.27185
1188	365.45	169.09	0.813302	2.25534	0.165095	1.91211	2.66019	6.05712	4.92627	5								study 39	0.244747	0.198665	5.03359	1.2773
1014	573.82	255.36	0.816	2.26144	0.0465497	2.15858	2.36919	21.4824	17.5296	6								study 40	0.249131	0.181612	5.50625	1.28291
872	402.27	186.97	0.822815	2.2769	0.202036	1.86038	2.78668	4.94962	4.07263	7								study 41	0.254642	0.243657	4.10413	1.29
587	571.88	265.63	0.823704	2.27893	0.434365	1.476	3.51862	2.30221	1.89634	7								study 42	0.257336	0.314947	3.17514	1.29348
1188	401.29	184.05	0.831943	2.29778	0.318656	1.67077	3.16009	3.13818	2.61079	5								study 43	0.264642	0.210799	4.74385	1.30296
117	253.13	113.58	0.861326	2.3663	0.287269	1.77546	3.15376	3.48106	2.99833	5								study 44	0.300426	0.091933	10.8775	1.35043
738	74.06	30.39	0.89234	2.44083	0.0520254	2.3171	2.57118	19.2214	17.152	6								study 45	0.315259	0.187052	5.34612	1.37061
146	866.07	321.43	0.919996	2.50928	0.177554	2.10106	2.99681	5.63208	5.18149	3								study 46	0.326014	0.286646	3.48862	1.38543
587	1025.91	424.87	0.924416	2.5204	0.189326	2.08567	3.04573	5.2819	4.88267	7								study 47	0.329614	0.0653395	15.3047	1.39043
157	46299.2	23149.6	0.925335	2.52271	0.312245	1.84613	3.44726	3.20261	2.96349	3								study 48	0.357208	0.182389	5.4828	1.42933
186	804.97	318.63	0.926629	2.52598	0.0211072	2.47322	2.57986	47.3771	43.901	4								study 49	0.377498	0.192505	5.19466	1.45863
312	2002.95	812.01	0.936398	2.55078	0.126421	2.24786	2.89452	7.91005	7.40696	7								study 50	0.392257	0.278445	3.59137	1.48032
1030	291.22	112.91	0.96051	2.61303	0.0726549	2.42991	2.80994	13.7637	13.2202	6								study 51	0.392655	0.110912	9.01619	1.48091
638	1347.72	511.2	0.979411	2.66289	0.149057	2.29413	3.09092	6.70886	6.57074	7								study 52	0.412811	0.110217	9.073	1.51106
312	2001.95	776.37	0.979708	2.66368	0.136843	2.32301	3.0543	7.30765	7.15937	7								study 53	0.416	0.262888	3.80391	1.51589
281	1425.98	502.72	1.06606	2.90393	0.094234	2.64277	3.19088	10.6119	11.3129	7								study 54	0.438829	0.217152	4.60507	1.55089
770	237.3	79.1	1.072	2.92121	0.175482	2.45105	3.48155	5.6986	6.10888	7								study 55	0.450936	0.196576	5.0871	1.56978
683	449.54	154.13	1.07799	2.93876	0.348511	2.07399	4.1641	2.86935	3.09312	4								study 56	0.451867	0.105598	9.4699	1.57124
1026	251.79	97.62	1.07916	2.9422	0.329779	2.11568	4.0916	3.03233	3.27236	5								study 57	0.456682	0.530339	1.88559	1.57883
1283	705.23	263.96	1.10854	3.02993	0.344354	2.14725	4.27547	2.90399	3.21919	6								study 58	0.462215	0.134612	7.42878	1.58759
1188	401.29	129.74	1.11585	3.05217	0.262028	2.34861	3.96648	3.81638	4.25852	5								study 59	0.468671	0.198036	5.0496	1.59787
264	813.56	290.25	1.11804	3.05884	0.200198	2.50387	3.73682	4.99505	5.58464	8								study 60	0.473988	0.17229	5.80416	1.60639
1069	62.13	21.35	1.12683	3.08586	0.22474	2.46475	3.86349	4.44959	5.01394	6								study 61	0.49628	0.191746	5.21523	1.6426
999	653.52	192.96	1.16324	3.2003	0.287565	2.4005	4.26656	3.47747	4.04515	7								study 62	0.501629	0.423411	2.36177	1.65141
1188	401.29	123.71	1.17519	3.23877	0.273007	2.46498	4.25545	3.66291	4.30462	5								study 63	0.509562	0.198318	5.04241	1.66456
1078	997.36	321.9	1.21563	3.37242	0.192924	2.78071	4.09004	5.18338	6.30107	4								study 64	0.51111	0.144959	6.89851	1.66714
233	391.13	121.35	1.24403	3.46955	1.12135	1.13052	10.648	0.891781	1.1094	6								study 65	0.513292	0.237355	4.2131	1.67078
551	885.32	332.41	1.24613	3.47685	0.315446	2.53623	4.7663	3.17012	3.95036	6								study 66	0.542629	0.357722	2.79546	1.72052
500	911	278	1.24731	3.48096	0.319651	2.52858	4.79205	3.12841	3.90209	8								study 67	0.555665	0.375399	2.66383	1.7431
585	1000	289.33	1.25498	3.50776	0.222605	2.80772	4.38234	4.49225	5.63768	7								study 68	0.602287	0.137585	7.26824	1.82629
441	243.06	71.76	1.27511	3.57909	0.212986	2.89251	4.42866	4.69514	5.98682	6								study 69	0.611548	0.135028	7.40589	1.84328
797	2782.61	782.61	1.28507	3.61491	0.296314	2.68788	4.86166	3.3748	4.33685	7								study 70	0.646365	0.039697	25.1908	1.90859
440	243.18	71.62	1.32757	3.77186	0.260249	2.90758	4.89305	3.84248	5.10115	7								study 71	0.705082	0.274417	3.64409	2.02401
871	763.89	197.92	1.40235	4.06473	0.185211	3.3775	4.89178	5.39926	7.57164	7								study 72	0.712538	0.181176	5.5195	2.03916
435	8897.64	2230.97	1.46496	4.32736	0.204943	3.52547	5.31164	4.8794	7.14811	8								study 73	0.724344	0.426322	2.34564	2.06338
453	2328.57	607.14	1.5367	4.6492	0.273385	3.53711	6.11094	3.65785	5.621	6								study 74	0.758808	0.0476786	20.9738	2.13573
902	658.46	150.77	1.55486	4.73441	0.231295	3.75678	5.96645	4.32348	6.72239	5								study 75	0.778194	0.144002	6.94433	2.17754
738	131.6	28.7	1.56607	4.7878	0.176883	4.01159	5.71419	5.65347	8.85373	6								study 76	0.780943	0.139867	7.14966	2.18353
93	897.67	192	1.59282	4.91762	0.162468	4.18019	5.78513	6.15507	9.80395	4								study 77	0.813302	0.165095	6.05712	2.25534
120	718.18	150	1.62142	5.06027	0.32308	3.66321	6.99014	3.09521	5.01863	6								study 78	0.816	0.0465497	21.4824	2.26144
408	1680.69	292.7	1.68901	5.41409	0.366586	3.75249	7.81146	2.72787	4.60739	6								study 79	0.822815	0.202036	4.94962	2.2769
1171	944.78	188.06	1.73743	5.68271	0.339032	4.0487	7.97618	2.94958	5.12468	4								study 80	0.823704	0.434365	2.30221	2.27893
1050	1305.63	232.29	1.77135	5.87877	0.247765	4.58863	7.53163	4.03609	7.14931	8								study 81	0.831943	0.318656	3.13818	2.29778
660	193.55	36.56	1.79466	6.01745	0.233741	4.76321	7.60195	4.27823	7.67799	7								study 82	0.861326	0.287269	3.48106	2.3663
203	735.45	116.49	1.84396	6.32153	0.315738	4.60998	8.66853	3.16719	5.84017	4								study 83	0.89234	0.0520254	19.2214	2.44083
660	281.72	27.96	1.86829	6.47723	0.58627	3.60392	11.6413	1.7057	3.18675	7								study 84	0.919996	0.177554	5.63208	2.50928
441	162.04	27.78	1.97139	7.18062	0.409148	4.76948	10.8107	2.4441	4.81827	6								study 85	0.924416	0.189326	5.2819	2.5204
694	1048.69	142.91	1.99407	7.34538	0.0678345	6.86364	7.86094	14.7418	29.3961	9								study 86	0.925335	0.312245	3.20261	2.52271
1188	757.49	150.72	2.03091	7.62102	0.338828	5.43078	10.6946	2.95135	5.99393	5								study 87	0.926629	0.0211072	47.3772	2.52598
440	161.36	27.27	2.0515	7.77955	0.358686	5.43475	11.136	2.78796	5.71949	7								study 88	0.936398	0.126421	7.91005	2.55078
157	46299.2	9921.23	2.05609	7.81532	0.438155	5.04264	12.1125	2.2823	4.69259	3								study 89	0.96051	0.0726549	13.7637	2.61303
234	1459.15	268.09	2.06859	7.91368	0.34971	5.5783	11.2268	2.85951	5.91517	7								study 90	0.979411	0.149057	6.70887	2.66289
701	1229.86	149.29	2.1398	8.49775	0.139517	7.39116	9.77002	7.16759	15.3372	6								study 91	0.979708	0.136843	7.30766	2.66368
251	273.21	32.14	2.14205	8.51687	0.223318	6.8123	10.6479	4.47791	9.59191	5								study 92	1.06606	0.094234	10.6119	2.90392
999	653.52	95.77	2.16827	8.74312	0.378935	5.98545	12.7713	2.63898	5.722	7								study 93	1.072	0.175482	5.6986	2.92121
147	1050	116.67	2.1753	8.80482	0.211408	7.127	10.8776	4.73018	10.2896	4								study 94	1.07799	0.348511	2.86935	2.93876
818	1200	130.91	2.21233	9.137	0.0630092	8.57905	9.73124	15.8707	35.1112	5								study 95	1.07916	0.329779	3.03233	2.9422
1193	640.38	111.54	2.2749	9.72695	0.641521	5.12115	18.4751	1.5588	3.54611	6								study 96	1.10854	0.344354	2.90399	3.02993
157	40000	5476	2.34788	10.4634	0.412779	6.92475	15.8103	2.42261	5.68799	3								study 97	1.11585	0.262028	3.81638	3.05217
1193	640.38	126.92	2.41458	11.1851	0.720479	5.44175	22.99	1.38797	3.35135	6								study 98	1.11804	0.200198	4.99504	3.05884
999	653.52	78.87	2.50711	12.2694	0.415367	8.09899	18.5872	2.40751	6.03588	7								study 99	1.12683	0.22474	4.44959	3.08586
1280	1955.56	133.33	2.76299	15.8472	0.178528	13.2562	18.9446	5.60137	15.4765	5								study 10	1.16324	0.287565	3.47747	3.2003
797	782.61	68.48	2.80957	16.6028	0.417794	10.9329	25.2132	2.39352	6.72477	7								study 10	1.17519	0.273007	3.66291	3.23876
403	496.3	29.63	2.82972	16.9408	0.13112	14.8589	19.3142	7.62658	21.5811	3								study 10	1.21563	0.192924	5.18338	3.37242
500	911	60	2.84488	17.1996	0.32406	12.4388	23.7824	3.08585	8.77889	8								study 10	1.24402	1.12135	0.891781	3.46955
690	1109.86	64.79	2.8616	17.4895	0.243311	13.7123	22.3073	4.10997	11.7611	6								study 10	1.24612	0.315446	3.17012	3.47684
237	389.7	24.74	2.91033	18.3629	0.230713	14.5796	23.128	4.3344	12.6145	5								study 10	1.24731	0.319651	3.12841	3.48096
157	40000	2857	2.91128	18.3803	0.360435	12.8179	26.3564	2.77442	8.07712	3								study 10	1.25498	0.222606	4.49225	3.50776
587	1173.91	76.09	2.93313	18.7864	0.280684	14.1888	24.8739	3.56272	10.4499	7								study 10	1.27511	0.212986	4.69514	3.5791
902	546.51	41.86	2.93946	18.9056	0.274492	14.3674	24.8771	3.6431	10.7087	5								study 10	1.28507	0.296314	3.3748	3.61491
690	1109.86	59.15	2.96092	19.3158	0.254355	14.9778	24.9102	3.93151	11.6409	6								study 10	1.32757	0.260249	3.84248	3.77186
999	653.52	39.44	3.35006	28.5045	0.450019	18.1749	44.7048	2.22213	7.44427	7								study 11	1.40235	0.185211	5.39926	4.06472
902	809.4	48.32	3.39986	29.9599	0.366429	20.7683	43.2193	2.72904	9.27835	5								study 11	1.46496	0.204943	4.8794	4.32736
797	1777.78	97.22	3.40765	30.1943	0.517801	17.9906	50.6761	1.93124	6.58101	7								study 11	1.5367	0.273385	3.65785	4.6492
797	2238.5	105.167	3.60299	36.7077	0.501102	22.2398	60.5874	1.9956	7.19013	7								study 11	1.55486	0.231295	4.32348	4.73441
157	40000	1429	3.60389	36.7409	0.360384	25.6234	52.682	2.77482	10.0001	3								study 11	1.56607	0.176883	5.65347	4.7878
281	953.11	17.14	4.01756	55.5655	0.0717966	51.7159	59.7016	13.9282	55.9576	7								study 11	1.59282	0.162468	6.15507	4.91762
701	638.82	7.06	4.52318	92.128	0.108805	82.6301	102.718	9.19076	41.5714	6								study 11	1.62142	0.32308	3.09521	5.06027
281	930.93	9.28	4.6277	102.279	0.0658559	95.7601	109.241	15.1847	70.2701	7								study 11	1.68901	0.366586	2.72787	5.41409
962	1848.91	16.69	5.01523	150.691	0.518995	89.6788	253.211	1.9268	9.66335	7								study 11	1.73743	0.339031	2.94958	5.68271
1193	640.38	1.92	9.29617	10896.2	1.26303	3081.42	38530.2	0.79175	7.36024	6								study 11	1.77135	0.247765	4.03609	5.87877
866	627.27	2.73	10.1167	24753	1.25539	7053.75	86863	0.796568	8.05864	6								study 12	1.79466	0.233741	4.27823	6.01745
																		study 12	1.84396	0.315738	3.16719	6.32153
																		study 12	1.86829	0.58627	1.7057	6.47722
																		study 12	1.97138	0.409148	2.4441	7.18061
																		study 12	1.99407	0.0678345	14.7418	7.34538
																		study 12	2.03091	0.338828	2.95135	7.62102
																		study 12	2.0515	0.358686	2.78795	7.77955
																		study 12	2.05609	0.438155	2.2823	7.81532
																		study 12	2.06859	0.34971	2.85951	7.91368
																		study 12	2.1398	0.139517	7.16759	8.49775
																		study 13	2.14205	0.223318	4.47792	8.51687
																		study 13	2.16827	0.378935	2.63898	8.74312
																		study 13	2.1753	0.211408	4.73019	8.80482
																		study 13	2.21233	0.0630092	15.8707	9.137
																		study 13	2.2749	0.641521	1.5588	9.72696
																		study 13	2.34788	0.412779	2.42261	10.4634
																		study 13	2.41458	0.720479	1.38797	11.1851
																		study 13	2.50711	0.415367	2.40751	12.2694
																		study 13	2.76299	0.178528	5.60137	15.8472
																		study 13	2.80957	0.417794	2.39352	16.6028
																		study 14	2.82972	0.13112	7.62658	16.9408
																		study 14	2.84488	0.32406	3.08585	17.1996
																		study 14	2.8616	0.243311	4.10997	17.4895
																		study 14	2.91033	0.230713	4.3344	18.3629
																		study 14	2.91128	0.360435	2.77442	18.3803
																		study 14	2.93313	0.280684	3.56272	18.7864
																		study 14	2.93946	0.274492	3.6431	18.9056
																		study 14	2.96092	0.254355	3.93151	19.3158
																		study 14	3.35006	0.450019	2.22213	28.5045
																		study 14	3.39986	0.366429	2.72904	29.9599
																		study 15	3.40765	0.517801	1.93124	30.1943
																		study 15	3.60299	0.501102	1.9956	36.7077
																		study 15	3.60389	0.360384	2.77482	36.7409
																		study 15	4.01756	0.0717966	13.9282	55.5655
																		study 15	4.52318	0.108805	9.19075	92.128
																		study 15	4.6277	0.0658559	15.1847	102.279
																		study 15	5.01523	0.518995	1.9268	150.691
																		study 15	9.29617	1.26303	0.791749	10896.2
																		study 15	10.1167	1.25539	0.796568	24753

## Sheet: surv strat
Analysis	CountOfOutcome Measure ID	SumOfrwtDiff	SumOfuwtDiff	SumOfSumOfrandomwt	PE	expPE	rSE	Lower95% CI	Upper 95% CI	SumOfN	SumOfhet	p	I suare
Breast Cancer	11	0.0336956	0.403648	2090	0.372144	1.45084	0.0553465	1.30169	1.61708	190	6.40215	0.780421	-56.1974

## Sheet: surv pub
Analysis	PE	expPE	SumOfN	logmsr*n	ES*wt
42522	0.112478	1.11905	15	1.68717	1.68717
43328	0.133531	1.14286	12	1.60238	1.60238
43331	0.597837	1.81818	20	11.9567	11.9567
43333	0.559616	1.75	20	11.1923	11.1923
43336	0.599294	1.82083	11	6.59224	6.59224
43376	0.211309	1.23529	20	4.22618	4.22618
43377	0.263815	1.30189	20	5.27629	5.27629
43380	0.10399	1.10959	10	1.0399	1.0399
43443	0.538997	1.71429	32	17.2479	17.2479
43476	0.318454	1.375	10	3.18454	3.18454
43480	0.335084	1.39806	20	6.70169	6.70169

## Sheet: study quatliy
	total true	83	78	0	0	31	36	4	12	36	49	69	71
	% true	100	93.9759	0	0	37.3494	43.3735	4.81928	14.4578	43.3735	59.0361	83.1325	85.5422
Pub ID	Outcome Measure	Peer Review Publication	Standard number of implanted cells	Blinded Assessment of Outcome	Sample Size Calculation	Compliance with Animal Welfare Regulations	Statement of Potential Conflicts of Interest	Reported number of animals	Reporting of exclusions	Random Allocation to Group	Disease Model Justification	Drug Action Justified	Consistent Implantation Site	Quality score
88	Median Survival	TRUE	TRUE	FALSE	FALSE	TRUE	TRUE	FALSE	TRUE	FALSE	FALSE	TRUE	FALSE	6	6
93	Volume	TRUE	TRUE	FALSE	FALSE	FALSE	FALSE	FALSE	FALSE	FALSE	TRUE	TRUE	FALSE	4	4
117	Volume	TRUE	FALSE	FALSE	FALSE	TRUE	FALSE	FALSE	FALSE	FALSE	TRUE	TRUE	TRUE	5	5
120	Volume	TRUE	TRUE	FALSE	FALSE	FALSE	TRUE	FALSE	FALSE	TRUE	TRUE	TRUE	FALSE	6	6
147	Volume	TRUE	TRUE	FALSE	FALSE	FALSE	FALSE	FALSE	FALSE	FALSE	TRUE	TRUE	FALSE	4	4
146	Volume	TRUE	TRUE	FALSE	FALSE	FALSE	FALSE	FALSE	FALSE	FALSE	FALSE	TRUE	FALSE	3	3
157	Volume	TRUE	TRUE	FALSE	FALSE	FALSE	FALSE	FALSE	FALSE	FALSE	FALSE	TRUE	FALSE	3	3
175	Volume	TRUE	TRUE	FALSE	FALSE	FALSE	TRUE	FALSE	FALSE	FALSE	TRUE	FALSE	TRUE	5	5
186	Volume	TRUE	TRUE	FALSE	FALSE	FALSE	FALSE	FALSE	FALSE	FALSE	FALSE	TRUE	TRUE	4	4
203	Volume	TRUE	TRUE	FALSE	FALSE	TRUE	FALSE	FALSE	FALSE	FALSE	FALSE	TRUE	FALSE	4	4
219	Volume	TRUE	TRUE	FALSE	FALSE	FALSE	TRUE	FALSE	FALSE	TRUE	TRUE	TRUE	TRUE	7	7
233	Volume	TRUE	TRUE	FALSE	FALSE	FALSE	TRUE	FALSE	FALSE	TRUE	FALSE	TRUE	TRUE	6	6
234	Volume	TRUE	TRUE	FALSE	FALSE	TRUE	TRUE	FALSE	TRUE	FALSE	FALSE	TRUE	TRUE	7	7
237	Volume	TRUE	TRUE	FALSE	FALSE	FALSE	FALSE	FALSE	FALSE	FALSE	TRUE	TRUE	TRUE	5	5
260	Volume	TRUE	TRUE	FALSE	FALSE	TRUE	FALSE	FALSE	FALSE	FALSE	FALSE	FALSE	FALSE	3	3
266	Volume	TRUE	TRUE	FALSE	FALSE	FALSE	FALSE	FALSE	FALSE	FALSE	FALSE	FALSE	TRUE	3	3
275	Volume	TRUE	FALSE	FALSE	FALSE	FALSE	FALSE	FALSE	FALSE	FALSE	TRUE	FALSE	TRUE	3	3
281	Volume	TRUE	TRUE	FALSE	FALSE	TRUE	FALSE	FALSE	TRUE	TRUE	TRUE	FALSE	TRUE	7	7
299	Median Survival	TRUE	TRUE	FALSE	FALSE	TRUE	FALSE	FALSE	FALSE	FALSE	TRUE	FALSE	TRUE	5	5
312	Median Survival	TRUE	TRUE	FALSE	FALSE	FALSE	TRUE	FALSE	TRUE	TRUE	TRUE	TRUE	FALSE	7	7
866	Volume	TRUE	TRUE	FALSE	FALSE	TRUE	FALSE	FALSE	FALSE	TRUE	FALSE	TRUE	TRUE	6	6
403	Volume	TRUE	FALSE	FALSE	FALSE	FALSE	TRUE	FALSE	FALSE	FALSE	TRUE	FALSE	FALSE	3	3
408	Volume	TRUE	TRUE	FALSE	FALSE	FALSE	TRUE	FALSE	FALSE	FALSE	TRUE	TRUE	TRUE	6	6
415	Volume	TRUE	TRUE	FALSE	FALSE	TRUE	FALSE	FALSE	FALSE	TRUE	TRUE	TRUE	TRUE	7	7
416	Volume	TRUE	TRUE	FALSE	FALSE	FALSE	FALSE	FALSE	FALSE	TRUE	TRUE	TRUE	TRUE	6	6
435	Volume	TRUE	TRUE	FALSE	FALSE	FALSE	TRUE	FALSE	TRUE	TRUE	TRUE	TRUE	TRUE	8	8
441	Volume	TRUE	TRUE	FALSE	FALSE	TRUE	FALSE	FALSE	FALSE	FALSE	TRUE	TRUE	TRUE	6	6
440	Volume	TRUE	TRUE	FALSE	FALSE	TRUE	TRUE	FALSE	FALSE	FALSE	TRUE	TRUE	TRUE	7	7
453	Volume	TRUE	TRUE	FALSE	FALSE	FALSE	TRUE	FALSE	FALSE	TRUE	FALSE	TRUE	TRUE	6	6
500	Volume	TRUE	TRUE	FALSE	FALSE	TRUE	TRUE	FALSE	TRUE	FALSE	TRUE	TRUE	TRUE	8	8
520	Volume	TRUE	TRUE	FALSE	FALSE	TRUE	TRUE	FALSE	TRUE	TRUE	TRUE	TRUE	TRUE	9	9
551	Volume	TRUE	TRUE	FALSE	FALSE	FALSE	TRUE	FALSE	FALSE	FALSE	TRUE	TRUE	TRUE	6	6
555	Volume	TRUE	FALSE	FALSE	FALSE	FALSE	TRUE	FALSE	FALSE	FALSE	TRUE	TRUE	TRUE	5	5
569	Volume	TRUE	TRUE	FALSE	FALSE	FALSE	FALSE	FALSE	FALSE	TRUE	FALSE	TRUE	TRUE	5	5
582	Volume	TRUE	TRUE	FALSE	FALSE	TRUE	FALSE	FALSE	TRUE	TRUE	TRUE	TRUE	TRUE	8	8
585	Volume	TRUE	TRUE	FALSE	FALSE	FALSE	FALSE	FALSE	TRUE	TRUE	TRUE	TRUE	TRUE	7	7
587	Volume	TRUE	TRUE	FALSE	FALSE	FALSE	TRUE	FALSE	FALSE	TRUE	TRUE	TRUE	TRUE	7	7
586	Volume	TRUE	TRUE	FALSE	FALSE	FALSE	TRUE	FALSE	FALSE	TRUE	TRUE	FALSE	TRUE	6	6
632	Volume	TRUE	TRUE	FALSE	FALSE	FALSE	FALSE	FALSE	FALSE	FALSE	FALSE	TRUE	TRUE	4	4
638	Volume	TRUE	TRUE	FALSE	FALSE	FALSE	TRUE	FALSE	FALSE	TRUE	TRUE	TRUE	TRUE	7	7
647	Volume	TRUE	TRUE	FALSE	FALSE	FALSE	TRUE	FALSE	FALSE	FALSE	FALSE	TRUE	TRUE	5	5
660	Volume	TRUE	TRUE	FALSE	FALSE	TRUE	FALSE	FALSE	FALSE	TRUE	TRUE	TRUE	TRUE	7	7
251	Volume	TRUE	TRUE	FALSE	FALSE	FALSE	TRUE	FALSE	FALSE	TRUE	FALSE	FALSE	TRUE	5	5
683	Volume	TRUE	TRUE	FALSE	FALSE	FALSE	FALSE	FALSE	FALSE	FALSE	FALSE	TRUE	TRUE	4	4
688	Volume	TRUE	TRUE	FALSE	FALSE	FALSE	FALSE	FALSE	FALSE	FALSE	FALSE	FALSE	TRUE	3	3
690	Volume	TRUE	TRUE	FALSE	FALSE	TRUE	TRUE	FALSE	FALSE	FALSE	TRUE	FALSE	TRUE	6	6
264	Volume	TRUE	TRUE	FALSE	FALSE	TRUE	TRUE	FALSE	FALSE	TRUE	TRUE	TRUE	TRUE	8	8
701	Volume	TRUE	TRUE	FALSE	FALSE	TRUE	FALSE	FALSE	FALSE	FALSE	TRUE	TRUE	TRUE	6	6
711	Volume	TRUE	TRUE	FALSE	FALSE	TRUE	FALSE	FALSE	FALSE	FALSE	FALSE	TRUE	TRUE	5	5
722	Volume	TRUE	TRUE	FALSE	FALSE	FALSE	FALSE	FALSE	FALSE	FALSE	FALSE	FALSE	TRUE	3	3
738	Volume	TRUE	TRUE	FALSE	FALSE	FALSE	TRUE	FALSE	FALSE	FALSE	TRUE	TRUE	TRUE	6	6
754	Median Survival	TRUE	TRUE	FALSE	FALSE	TRUE	FALSE	FALSE	FALSE	FALSE	TRUE	TRUE	TRUE	6	6
767	Volume	TRUE	TRUE	FALSE	FALSE	FALSE	FALSE	FALSE	FALSE	FALSE	FALSE	TRUE	TRUE	4	4
770	Volume	TRUE	TRUE	FALSE	FALSE	TRUE	FALSE	FALSE	FALSE	TRUE	TRUE	TRUE	TRUE	7	7
797	Volume	TRUE	TRUE	FALSE	FALSE	FALSE	TRUE	FALSE	FALSE	TRUE	TRUE	TRUE	TRUE	7	7
818	Volume	TRUE	TRUE	FALSE	FALSE	FALSE	FALSE	FALSE	FALSE	TRUE	FALSE	TRUE	TRUE	5	5
871	Volume	TRUE	TRUE	FALSE	FALSE	FALSE	TRUE	FALSE	FALSE	TRUE	TRUE	TRUE	TRUE	7	7
872	Volume	TRUE	TRUE	FALSE	FALSE	FALSE	TRUE	FALSE	FALSE	TRUE	TRUE	TRUE	TRUE	7	7
902	Volume	TRUE	TRUE	FALSE	FALSE	FALSE	FALSE	FALSE	FALSE	FALSE	TRUE	TRUE	TRUE	5	5
694	Volume	TRUE	TRUE	FALSE	FALSE	TRUE	TRUE	FALSE	TRUE	TRUE	TRUE	TRUE	TRUE	9	9
950	Volume	TRUE	TRUE	FALSE	FALSE	FALSE	FALSE	FALSE	TRUE	TRUE	FALSE	FALSE	TRUE	5	5
962	Volume	TRUE	TRUE	FALSE	FALSE	TRUE	FALSE	FALSE	FALSE	TRUE	TRUE	TRUE	TRUE	7	7
971	Volume	TRUE	TRUE	FALSE	FALSE	FALSE	FALSE	FALSE	FALSE	TRUE	FALSE	TRUE	TRUE	5	5
970	Volume	TRUE	TRUE	FALSE	FALSE	FALSE	FALSE	TRUE	FALSE	FALSE	FALSE	FALSE	TRUE	4	4
980	Volume	TRUE	FALSE	FALSE	FALSE	TRUE	FALSE	FALSE	FALSE	FALSE	FALSE	TRUE	TRUE	4	4
999	Volume	TRUE	TRUE	FALSE	FALSE	TRUE	TRUE	FALSE	FALSE	FALSE	TRUE	TRUE	TRUE	7	7
1014	Volume	TRUE	TRUE	FALSE	FALSE	TRUE	FALSE	FALSE	FALSE	FALSE	TRUE	TRUE	TRUE	6	6
1019	Volume	TRUE	TRUE	FALSE	FALSE	FALSE	TRUE	FALSE	FALSE	FALSE	TRUE	TRUE	TRUE	6	6
1026	Volume	TRUE	TRUE	FALSE	FALSE	FALSE	FALSE	FALSE	FALSE	FALSE	TRUE	TRUE	TRUE	5	5
1030	Volume	TRUE	TRUE	FALSE	FALSE	FALSE	TRUE	FALSE	FALSE	TRUE	FALSE	TRUE	TRUE	6	6
1050	Volume	TRUE	TRUE	FALSE	FALSE	FALSE	TRUE	TRUE	TRUE	FALSE	TRUE	TRUE	TRUE	8	8
1069	Volume	TRUE	TRUE	FALSE	FALSE	TRUE	TRUE	FALSE	FALSE	FALSE	FALSE	TRUE	TRUE	6	6
1078	Volume	TRUE	TRUE	FALSE	FALSE	FALSE	FALSE	TRUE	FALSE	FALSE	FALSE	TRUE	FALSE	4	4
1171	Volume	TRUE	TRUE	FALSE	FALSE	FALSE	FALSE	FALSE	FALSE	FALSE	FALSE	TRUE	TRUE	4	4
1179	Volume	TRUE	TRUE	FALSE	FALSE	FALSE	FALSE	FALSE	FALSE	TRUE	TRUE	TRUE	TRUE	6	6
1182	Volume	TRUE	TRUE	FALSE	FALSE	FALSE	TRUE	FALSE	FALSE	TRUE	TRUE	TRUE	TRUE	7	7
1188	Volume	TRUE	TRUE	FALSE	FALSE	TRUE	FALSE	FALSE	FALSE	FALSE	TRUE	TRUE	FALSE	5	5
1193	Volume	TRUE	TRUE	FALSE	FALSE	TRUE	FALSE	TRUE	FALSE	FALSE	FALSE	TRUE	TRUE	6	6
1200	Volume	TRUE	TRUE	FALSE	FALSE	TRUE	FALSE	FALSE	FALSE	TRUE	FALSE	TRUE	TRUE	6	6
1280	Volume	TRUE	TRUE	FALSE	FALSE	FALSE	FALSE	FALSE	FALSE	TRUE	FALSE	TRUE	TRUE	5	5
1283	Volume	TRUE	TRUE	FALSE	FALSE	FALSE	FALSE	FALSE	FALSE	TRUE	TRUE	TRUE	TRUE	6	6
1291	Volume	TRUE	TRUE	FALSE	FALSE	TRUE	TRUE	FALSE	FALSE	TRUE	FALSE	TRUE	TRUE	7	7
1292	Volume	TRUE	TRUE	FALSE	FALSE	FALSE	TRUE	FALSE	FALSE	FALSE	FALSE	TRUE	TRUE	5	5

## Sheet: cumulative MA
Outcome Measure	SumOfWeight+tau	SumOfWtT Qi	Qpe	SE Qpe	lower 95%CI	Upper 95%CI	Effect size	u95	l95	No of Comparisons	SumOfTotal Animals	Heterogeneity Stat
2013	153.46	172.194	1.12208	0.0807241	0.963863	1.2803	3.07123	2.6218	3.5977	158	2076	11376.6
2012	145.215	164.089	1.12997	0.082984	0.967329	1.29262	3.09558	2.63091	3.64232	151	2016	11239.9
2011	111.668	129.624	1.16079	0.0946314	0.97532	1.34627	3.19247	2.65202	3.84306	132	1738	10638
2010	98.3211	117.284	1.19287	0.10085	0.995203	1.39053	3.29651	2.70527	4.01697	118	1551	10074.6
2009	82.8852	100.225	1.2092	0.10984	0.993918	1.42448	3.35081	2.7018	4.15571	102	1304	7988.76
2008	49.6451	59.9403	1.20738	0.141926	0.929206	1.48555	3.3447	2.5325	4.41738	75	901	6974.25
2007	35.4266	44.1371	1.24587	0.16801	0.91658	1.57517	3.47597	2.50072	4.83155	60	746	6337.58
2006	19.6158	28.9323	1.47495	0.225786	1.03242	1.91748	4.37082	2.80785	6.80382	44	567	5415.64
2005	12.0449	19.9567	1.65686	0.288137	1.09212	2.2216	5.24282	2.98059	9.22204	38	489	4153.76
2004	10.5896	15.8461	1.49638	0.307298	0.894087	2.09867	4.46549	2.4451	8.15534	33	454	4110.58
2003	7.05413	11.9369	1.69218	0.376512	0.954233	2.43013	5.43132	2.59668	11.3604	22	343	3124.47
2002	6.7842	11.909	1.75541	0.383929	1.00292	2.50789	5.78581	2.72624	12.279	21	327	3007.51
2001	5.72402	13.3668	2.33521	0.417974	1.51599	3.15442	10.3316	4.55394	23.4395	14	230	1685.87
2000	4.21847	9.88684	2.3437	0.486881	1.38944	3.29797	10.4198	4.01258	27.0577	13	215	1452.43
1999	4.21847	9.88684	2.3437	0.486881	1.38944	3.29797	10.4198	4.01258	27.0577	13	215	1452.43
1998	3.22984	6.56027	2.03115	0.556429	0.940567	3.12173	7.62283	2.56143	22.6855	6	63	87.0525
HER 2+ and 3+ only
Outcome Measure	SumOfWeight+tau	SumOfWtT Qi	Qpe	SE Qpe	lower 95%CI	Upper 95%CI				No of Comparisons	SumOfTotal Animals	Heterogeneity Stat
2013	29.0562	34.2382	1.17835	0.185516	0.814741	1.54195	3.24899	2.25859	4.67369	57	833	6518.06
2012	28.027	33.4207	1.19245	0.188891	0.822227	1.56267	3.29513	2.27556	4.77153	56	827	6459.27
2011	24.0979	28.9041	1.19944	0.203709	0.800182	1.59871	3.31827	2.22595	4.94663	51	717	6361.87
2010	21.3248	24.3017	1.1396	0.21655	0.715169	1.56403	3.12551	2.04453	4.77803	45	638	6260.42
2009	17.5579	21.1338	1.20366	0.238651	0.735916	1.67141	3.3323	2.08739	5.31967	40	574	6128.72
2008	11.0366	15.3684	1.39249	0.301011	0.802523	1.98246	4.02487	2.23116	7.26061	31	422	5695.94
2007	5.53642	7.8944	1.4259	0.424997	0.592926	2.25888	4.16162	1.80927	9.57238	20	305	4803.17
2006	4.55121	7.62016	1.67431	0.468745	0.755591	2.59304	5.33513	2.12887	13.3703	14	252	2718.73
2005	3.50243	7.52931	2.14974	0.534337	1.10246	3.19702	8.5826	3.01155	24.4595	10	198	2145.99
2004	3.50243	7.52931	2.14974	0.534337	1.10246	3.19702	8.5826	3.01155	24.4595	10	198	2145.99
2003	3.65463	8.57731	2.34697	0.523092	1.32173	3.37221	10.4538	3.74989	29.1428	9	183	1621.04
2002	3.65463	8.57731	2.34697	0.523092	1.32173	3.37221	10.4538	3.74989	29.1428	9	183	1621.04
2001	3.43094	8.76261	2.55399	0.539875	1.49586	3.61213	12.8584	4.46316	37.0449	8	167	1447.68
2000	2.44186	6.35118	2.60095	0.63994	1.34669	3.85521	13.4766	3.8447	47.2387	7	152	1136.35
1999	2.44186	6.35118	2.60095	0.63994	1.34669	3.85521	13.4766	3.8447	47.2387	7	152	1136.35
